# Supplementary material for: Assessing clinical quality performance and staffing capacity differences between urban and rural Health Resources and Services Administration-funded health centers in the United States: A cross sectional study
Source: PLoS One. 2020 Dec 8;15(12):e0242844. doi: 10.1371/journal.pone.0242844 (PMC7723285; doi:10.1371/journal.pone.0242844)
Supplement: S1 Dataset — (XLSX) [file pone.0242844.s002.xlsx]

## Sheet: Sheet1
minority	immunization	paptest	childbmi	adultbmi	tobacco	asthmatreat	lipid	aspirin	coloncscreen	hivlink	depressionsc	hba1c_9	htn	lbw	prenatal	urban	number_site	cpcp_pop16	cpoverty16	cminority16	ehr	svcindex	hc330total	patpcpratio	nurse_pcp	mhpd_totpt5000	dhpd_totpt2500	esfte_totpt5000	lep	age18_pct	age65_pct	total_pts10k	rvnpca1k	pct_heartdisease	pct_diabete	pct_respiratory	pct_hiv	pct_pregnant	pct_medicaid
99.2433	37.1429	61.4286	44.2857	55.7143	62.8571	34.2857	96.6102	82.8571	62.8571	100	84.2857	42.8571	55.7143	7.40741	27.6699	0	2				0	3	0.286792	1936.78	2.54741	0.037092	0	1.48368	0.4	0.556157	0.0313798	1.348	0.44572	0.0133531	0.102967	0.0115727	0.00037092	0.0199555	0.611944
98.5366	0	28.5714	61.4286	47.1429	45.7143	71.4286	81.25	94.1176	10		48.5714	30	38.5714	7.30594	31.6667	0	5				0	1	0.975356	1430.23	1.55039	0	0.451671	17.841	0.985366	0.308401	0.0845528	0.5535	0.170511	0.00885276	0.0715447	0.00993677	0	0.0390244	0
100	0	30	41.4286	55.7143	62.8571	38.7755	75	50	21.4286		50	44.2857	50	6.66667	55.0336	0	5				0	6	0.636107	1148.83	2.75862	0	0.450234	7.35382	1	0.420579	0.0344579	0.8329	0.129309	0.00852443	0.0611118	0.0086445	0	0.0306159	0
99.9175	58.5714	41.4286	58.5714	64.2857	40	71.831	100	94.4444	0		72.8571	12.2137	78.5714	2.89855	32.1739	0	1				0	4	0.903115	1972.59	0.135685	0	0.171963	0.0343926	0	0.361329	0.066309	1.4538	0.051622	0.00522768	0.0395515	0.0125189	0	0.00474618	0
98.4107	0	30.2352	5.71429	2.85714	2.34615	70.6977	75	57.1429	0		7.83165	59.176	86.8836	11.4155	38.4127	0	10				0	5	0.276334	1971.38	2.2113	0.311585	0.895806	0.311585	0.984047	0.259862	0.0911074	1.6047	0.150719	0.0189444	0.0509753	0.000623169	0	0.0136474	0
99.1073	52.8571	44.2857	0	0	0	75.7576	47.1429		0		0	44.2857	51.4286	6.27503	46.7105	0	5				0	4	0.744167	1946.38	1.375	0.32111	0.802774	5.13776		0.473765	0.0569007	1.5571	0.261587	0.0310192	0.17584	0.0046882	0	0.0479096	1
99.9666	0	0.0881834	1.37741	13.7826	7.93238	0		37.5	0		11.3397	92.9752	32.8358	7.69231	11.5385	0	3				0	0	0.999998	1718.39	1.33333	0	0	6.7893	1	0.374247	0.0638796	0.299	0.148495	0.0120401	0.0976589	0.0090301	0	0.00434783	0
99.7657	0	0	54.223	60.6502	64.6444		78.0488	80.4878	0		70.6946	46.7532	41.5789			0	3				0	1	0.996189	853.6	1.2	0	1.17151	11.7151	0.99344	0.488754	0.0712277	0.2134	0.256349	0.0178069	0.111528	0.0103093	0	0	0
98.4344	13.2075	40.1942	58.6577	69.9522	80.6061	85.7143	73.4694	59.7015	20.6612		62.6358	55.8974	42.9752	6.06061	62.069	0	1				0	0	0.819665	688.333	0.333333	0	0	4.11622	0.0745763	0.459564	0.0455206	0.2065	0.455495	0.0300242	0.0953995	0.0169492	0	0.0159806	0.474092
99.9596	98.5714	95.7143	97.1429	97.1429	97.1429	97.1429	98.5714	98.5714	80	100	70	88.5714	87.1429	7.69231	92.8144	0	2				1	5	0.33199	1227.61	3.04601	1.37015	0.416458	2.73613	0.982925	0.315675	0.110861	1.2006	0.858009	0.0138264	0.0778777	0.005997	0.00391471	0.0108279	0.717058
36.8714	17.2662	59.6812	80.2548	87.2006	99.6733	91.8699	95.7014	92.3679	50.7495	100	97.6642	73.7421	71.2249	12.2093	62.117	0	8	2.87064	20.1	0.255841	1	5	0.233876	459.139	0.370686	0.579993	0.619432	1.51262	0.0134558	0.201188	0.102821	1.0776	1.12114	0.0902932	0.134094	0.0571641	0.000742391	0.0162398	0.32294
90.2395	0	34.584	20.4819	28.5176	91.4129	61.6279	81.0345	80.5031	13.2554	0	77.0833	67.3433	40.3791			0	6	3.74925	35.4	0.72378	1	2	0.726684	494.567	0.756534	0	0.556251	0	0.00250313	0.0513141	0.165902	0.7191	0.593373	0.0301766	0.170491	0.0201641	0.000417188	0	0.146433
48.8082	19.3103	43.9979	55.9668	73.9991	71.9998	90.8654	67.9712	82.9448	20.9888		59.8548	74.979	71.0773	6.66667	100	1	24	3.94875	17.5	0.21917	1	7	0.533185	1176.52	0.529576	0.636964	0.715523	1.40981	0.173526	0.178656	0.047611	5.8873	0.518827	0.0197204	0.0835357	0.028502	0.000339714	0.000254786	0.161534
6.80698	19.4444	55.1978	85.9342	75.2731	91.0351	96.6667	86.4583	85.4167	32.661		86.7708	71.6667	51.2939	7.69231	96.875	0	7	2.58928	17.5	0.105067	1	0	0.529471	1042.23	0.978723	0	0	0.51036	0.0238849	0.168113	0.134735	0.9797	0.457061	0.0128611	0.102174	0.0272532	0.000102072	0.00265387	0.167092
76.1275	9.09091	28.7116	50	52.8571	90	74.5098	71.0145	37.2624	11.5949	40	34.8684	56.7362	44.5092	20	50	1	8	5.41302	15.3	0.497594	0	5	0.576989	1183.07	0.122699	0	0.518565	4.09666	0.0605683	0.119374	0.0656503	0.9642	0.760973	0.0198092	0.110039	0.0218834	0.000518565	0.000518565	0.199751
41.2749	0	32.7645	0	30.7981	84.583	100	50	50	13.4021	100	47.4313	58.2609	23.3533			1	2	5.41302	15.3	0.497594	0	2	0.872179	1218.1	0.714286	0.430023	0	3.9484	0.0328382	0.00860047	0.0297107	0.1279	0.503258	0.0140735	0.101642	0.0179828	0.00312744	0	0.0492572
71.1686	21.4286	43.8536	49.322	67.0299	89.3471	78.355	91.1917	85.2273	23.9054	50	69.3868	67.5453	52.9281	10	83.3333	1	2	5.41302	15.3	0.497594	0	3	0.163879	1293.05	0.527295	0.00959509	0.563711	1.9574	0.219344	0.212243	0.0560353	1.0422	0.617856	0.0446172	0.117828	0.0398196	0.000959509	0.000863558	0.341681
66.7296	33.6391	48.3401	16.6083	26.2122	90.4981	88.172	84.5638	61.0526	16.3774	100	83.2346	40.9829	40.3689	8.69565	86.6667	1	4	4.41217	13.5	0.349903	1	3	0.36977	1984.51	1.23457	0	0.233288	2.26219	0.106832	0.328639	0.0472232	1.7682	0.500322	0.0183803	0.13641	0.0341025	0.000395883	0.00130076	0.351092
70.1359	18.0995	23.9834	38.1398	66.6191	85.5201	96.1165	85.6481	76.865	9.31484	86.2069	84.1764	53.472	49.3206	8.33333	62.7778	0	23	3.2784	19.5	0.426935	0	7	0.517015	1244.54	0.655627	0	0.481996	2.78336	0.0297887	0.209363	0.0845598	3.6826	0.618157	0.0336719	0.11386	0.0412209	0.0083365	0.00325857	0.212269
67.7576	28.3286	51.6068	82.0931	82.0016	82.0995	77.2152	87.5	60	21.6827	73.262	41.8582	60.513	45.1101	4.47284	63.3779	1	11	3.2784	19.5	0.426935	1	6	0.449753	1254.56	0.955537	0.108715	0.52944	3.20708	0.0713385	0.378218	0.0266786	4.5992	0.397541	0.00741433	0.0574448	0.0103496	0.0262002	0.00680553	0.394569
40.6474	45.3237	39.0413	38.4019	48.6413	22.7317	95.6522	75.3623	67.4242	21.9939	33.3333	50.226	68.662	58.6971	7.04225	77.7778	0	2	3.2784	19.5	0.426935	0	4	0.37402	1164.51	0.576819	1.1959	0	5.46254	0.0212947	0.406527	0.0909652	1.2961	0.632991	0.0469871	0.100455	0.0497647	0.000231464	0.0165111	0.369647
85.6471	29.7155	25.3987	47.5137	48.602	36.2117	93.6102	86.8304	70.9024	24.2782	66.6667	40.6535	95.6632	47.8071	5.78512	66.3507	1	11	4.85975	18.8	0.652735	1	4	0.315376	1152.32	0.889184	0	0.719098	2.19688	0.102934	0.470128	0.0536408	3.4731	0.705982	0.0255967	0.135268	0.0284184	0.00115171	0.00345513	0.508076
39.4898	10.3261	31.8677	24.0537	30.1553	87.0126	80.9278	85.5556	74.882	34.2873		40.14	70.4492	51.09			0	10	2.40341	25.1	0.439764	0	2	0.295092	1352.8	1.04	0	0	0.887049	0.0366943	0.193347	0.161886	3.382	0.483772	0.0538734	0.126286	0.0423418	0.000857481	0	0.21709
68.1097	23.4201	23.5277	70.7207	70.6943	65.1517	90.9449	89.4737	81.2398	11.5667	100	49.2327	62.8503	45.5003	5.74713	28.3422	0	17	3.63897	17.6	0.37923	0	4	0.43637	898.217	1.21398	0.47844	0.392083	2.18177	0.0540777	0.212618	0.0982292	2.5186	0.661847	0.0319225	0.154888	0.032796	0.0138569	0.00357341	0.251012
12.3582	6.66667	31.5608	42.3892	43.6364	98.3969	87.037	80.7143	71.7514	23.5641	0	47.6472	60.7387	57.5486	100	83.3333	0	3	2.30886	20.5	0.109379	1	2	0.716151	860.788	1.56432	0.10846	0	5.21812	0.0233791	0.151121	0.0578453	0.4149	0.71905	0.0337431	0.179802	0.0388045	0.000241022	0.000482044	0.362497
59.72	43.1818	12.234	65.9341	20.9845	46.8775	89.4737	86.6667	77.7778	4.95868	0	21.5353	74.7126	44.9244	4.7619	61.7021	0	1	1.77085	8	0.758633	0	6	0.305034	707.463	0.358209	3.07414	0.738397	1.56721	0.248945	0.096745	0.0388788	0.3318	1.61929	0.0129596	0.0521398	0.0216998	0.000301386	0.00693189	0.0223026
78.6192	29.1667	50.7463	20.0461	47.4432	83.2512	100	83.3333	85.3659	58.5366		47.4095	67.1053	59.9462	18.1818	70.7692	0	12	5.41597	7.2	0.413784	1	3	0.526552	237.962	0.00999001	6.06633	0.493283	2.79177	0.00125945	0.284635	0.124685	0.2382	6.78206	0.0218304	0.0579345	0.0289673	0.000419815	0.00923594	0.388329
11.036	20	21.2598	18.0645	39.2808	91.3242	90.9091	100	100	16.0784		76.9655	42.8571	63.1579			0	1	5.41597	7.2	0.413784	0	0	0.622391	431.818	0.340909	0	0	2.63158	0.0357895	0.193684	0.132632	0.095	1.19918	0.00736842	0.0136842	0.0189474	0	0	0.155789
56.3903	38.4615	45.0609	71.4286	30.4545	77.9241	83.3333	81.3433	64.7208	26.5986		35.7143	74.2857	56.1798	10.4	70.5394	1	1	5.41597	7.2	0.413784	1	5	0.201923	923.461	0.116582	2.0897	0.839018	4.45385	0.207167	0.120913	0.191014	1.2753	1.4883	0.0298753	0.268643	0.025641	0.00995844	0.00995844	0.404532
76.7324	61.5385	34.6723	9.73783	9.32203	3.88041	75	87.5	90	4.0747		15.586	74.6479	43.9689	14.2857	69.5652	0	8	5.41597	7.2	0.413784	0	4	0.229895	158.453		5.88827	1.33367	19.6779	0.0432813	0.175138	0.0956215	0.1987	5.21678	0.0201309	0.0478108	0.0312028	0	0.00654253	0.18772
97.5207	100	12.1951	41.1765	6.31579	54.2857	85.7143		66.6667	87.931		1.75439	68.1818	67.7419	0	100	0	3	5.41597	7.2	0.413784	0	2	0.610495	68	0	9.19118	0	55.1471	0	0.205882	0.139706	0.0136	16.9491	0.0588235	0.169118	0	0	0.00735294	0.294118
83.3792	38.8889	18.5083	56.4626	36.9115	67.2881	100	66.6667	61.5385	10.4859		80.7268	53.125	49.6241	0	100	0	2	5.56545	25.5	0.901492	1	6	0.443914	1247.71	0.165138	2.45098	0.64951	0.759804	0.00882353	0.644608	0.0294118	0.408	0.956491	0.00441176	0.0127451	0.00637255	0	0.000490196	0.499755
97.8307	37.5796	57.8069	3.74952	23.4595	33.9959	51.3514	48.2143	67.1053	23.2558	100	76.3011	71.0784	58.6982	13.986	79.6875	0	34	5.56545	25.5	0.901492	0	4	0.229117	925.794		0.959015	0.0681405		0.0219059	0.460731	0.0665253	0.9906	2.22812	0.0185746	0.0239249	0.0392691	0.000302847	0.0142338	0.634464
50.2829	0	3.663	81.9444	25.2252	61.5894	5.88235	58.3333	50	14.8026		25.4302	30.2326	22.7273	0	100	0	1	0	11.4	0.563474	0	1	0.724551	354.13		3.06937	0	3.3763	0.0914672	0.06814	0.0712093	0.1629	1.31934	0.0141191	0.0300798	0.0202578	0	0.000613874	0.0828729
86.2825	31.5315	57.0411	7.99305	27.6995	86.8953	71.4286	50	63.7037	52.9412	75	73.2064	64.6091	50.094	2.72727	84.4828	0	10	13.1207	19.6	0.838111	1	6	0.2085	953.872	0.673401	1.76491	1.32369	10.9954	0.0137663	0.318567	0.0907166	0.5666	2.03422	0.0393576	0.061066	0.0672432	0.0021179	0.0192376	0.435934
23.8314	23.0769	55.2539	20.5298	44.5825	96.3212	97.7778	87.1795	93.9189	59.1837		97.5255	72.8929	67.4013	18.1818	60	0	2	3.82685	8.5	0.297808	0	2	0.376775	1273.5	0.691257	1.93092	1.80755	0.965458	0.0100837	0.180219	0.12079	0.4661	1.3259	0.0388329	0.0959022	0.0568548	0.00493456	0.00236001	0.354645
75.037	25.5814	45.625	1.67959	27.2686	58.7936	85.7143	46.0526	59.2357	51.7909		56.8627	74.5174	53.7897	7.8125	75.9615	0	24	3.82685	8.5	0.297808	0	6	0.21021	405.513	0.427757	7.46601	1.18378	2.63713	0	0.308955	0.146507	0.4266	3.66192	0.0391467	0.0494609	0.0522738	0.000234412	0.0150023	0.164088
43.7901	21.4286	42.8571	17.1429	34.2857	67.1429	95.5882	95.7143	88.5714	27.1429	0	21.4286	54.2857	56.2955	1.6129	74.7664	0	27	6.00591	7.4	0.350653	0	6	0.270547	377.411	0.462035	2.52993	2.18036	6.45307	0.00211246	0.213661	0.184488	0.9941	2.98107	0.0560306	0.0642793	0.0421487	0.000402374	0.00684036	0.266271
25.3989	0	44.3719	44.9864	30.077	71.2667	87.5	96.875	85.7143	30.6428		86.7391	75.9259	68.7708	0	74.0741	0	3	3.67484	12	0.193006	1	2	0.399356	660.915	0.10395	1.447	1.52564	8.9179	0.00188739	0.223655	0.136835	0.3179	1.68665	0.0163573	0.039006	0.0468701	0.000629129	0.00346021	0.311104
14.2298	32.2581	50	25.7143	67.1429	100	70.8333	57.6923	92.7273	48.5714		82.8571	77.1429	77.1429	0	87.5	0	1	3.67484	12	0.193006	0	0	0.396729	572.149	0.29443	0	0	6.00371	0.0157626	0.204451	0.129346	0.2157	1.26142	0.0463607	0.0426518	0.0222531	0.000927214	0.00139082	0.137691
11.836	51.1628	32.8321	38.2006	34.6423	82.4082	84.7926	66.3636	77.7778	28.8889	100	28.093	51.9789	59.3184	33.3333	89.5833	1	3	3.67484	12	0.193006	0	2	0.22281	833.748	0.542185	9.21533	1.05756	11.2143	0.00514267	0.14134	0.175348	0.6028	2.25993	0.0451228	0.0655275	0.0575647	0.00199071	0.00149303	0.282183
39.8559	31.8681	53.133	51.5789	38.6858	94.2693	80.5556	68.1818	70.0855	42.2177	100	75.0671	69.8413	59.4025	3.22581	71	0	1	6.91815	7.3	0.500218	1	3	0.377028	612.85	0.406919	0.672043	0.0268817	1.57258	0.135484	0.323387	0.121237	0.372	1.204	0.0473118	0.0924731	0.0266129	0.000268817	0.0163978	0.166398
77.8656	43.1034	53.2699	24.2857	30	45.7143	66.6667	66.6667	83.3333	34.2857		48.5714	77.6471	58.5742	1.88679	85.4369	0	8	6.91815	7.3	0.500218	1	6	0.0880133	579.552	1.37761	4.66134	2.89724	17.744	0.0113314	0.281741	0.09812	0.3883	6.01039	0.0332217	0.0479011	0.0298738	0.000257533	0.0136492	0.264486
9.13003	13.6364	29.4398	33.0789	26.6178	92.5076	83.3333	75.5556	87.9032	38.5833		87.6404	62.963	51.4243	100	87.5	0	4	2.34753	9.5	0.202463	0	7	0.415575	755.305	0.365689	2.70472	1.32995	20.5469	0.00388524	0.164674	0.20532	0.3346	1.94299	0.0292887	0.0508069	0.0523013	0.000298864	0.00209205	0.292289
15.5724	60	47.0588	29.6053	43.5224	82.1806	100	94.7368	75.7576	19.914		81.1239	75.1152	65.678	0	83.3333	0	2	2.34753	9.5	0.202463	1	2	0.281628	1079	0.533808	9.97691	0.684367	3.5785	0.00758575	0.134235	0.145119	0.3032	1.4571	0.0194591	0.0722295	0.0412269	0.000659631	0.00131926	0.466689
87.3528	30.0699	74.3986	92.235	88.0716	99.2402	70.2703	78.8136	81.8841	42.7866	100	34.1383	74.6479	68.7127	6.13497	63.1579	0	16	4.53766	24	0.853383	1	6	0.038744	336.346	0.38206	7.90202	0.987752	20.5452	0.00266693	0.361912	0.0779336	1.0124	7.29204	0.0815883	0.0327934	0.0791189	9.87752e-05	0.0161004	0.389471
92.4331	34.3195	56.4593	5.89205	50.6263	79.5165	59.0909	14.2857	48.2143	54.0801		66.3198	60.0362	59.3955	21.2121	84.8039	0	12	3.25818	27.8	0.889092	1	5	0.0615995	602.214	0.5	0	1.98079	6.52354	0.00011861	0.405409	0.0660657	0.8431	5.04	0.0402088	0.0413949	0.0921599	0.00047444	0.00391413	0.612027
13.1524	12.5	27.2917	6	40.2715	81.6498	66.6667	100	94.4444	4.08602		6.54664	50	58.6735	0	100	0	1	0	4.4	0.179228	0	3	0.40212	486.269	0.522388	3.13075	0.199509	1.53468	0.00368324	0.132597	0.146102	0.1629	2.01606	0.0245549	0.038674	0.038674	0.000613874	0.00736648	0.0577041
45.2681	28	28.2383	31.8182	33.2012	50.4823	68.75	80	85.7143	29.3269		38.3929	70.2128	43.4783	5	94.8718	0	1	3.20684	9.2	0.300267	1	2	0.448622	600.446	1.15625	2.89963	0	4.08922	0.0460967	0.213383	0.119703	0.1345	2.6777	0.0386617	0.070632	0.0624535	0.000743494	0.0148699	0.147212
20.3717	15.5556	20.937	40.0372	39.2729	87.8993	73.3333	61.4035	76.7857	16.4823		26.9972	62.5	45.7534	0	100	0	2	3.20684	9.2	0.300267	0	4	0.412601	623.529	1.42702	0.873515	0	6.90077	0.0234102	0.25297	0.170161	0.2862	1.3392	0.0303983	0.0440252	0.0227114	0	0.00384347	0.178197
65.725	71.4286	20.4301	6.75676	74.2857	62.0879	100	64.5161	100	24.0602		15.8385	85.7143	71.4286	25	100	0	1	0	16.8	0.670549	0	2	0.366167	210.943		7.15564	0	10.7335	0.0107335	0.178891	0.19678	0.0559	6.05219	0.0125224	0.0679785	0.0679785	0	0.00536673	0.175313
94.2857	20	51.7413	1.70455	25.3759	44.6701		42.8571	61.5385	78.8793		34.6863	47.1698	52.3132	0	100	0	7	0.904814	23	0.784473	0	3	0.185394	356.667	0.333333	1.16822	0	14.0187	0	0.308411	0.0943925	0.107	5.67259	0.0261682	0.0392523	0.0448598	0	0.0121495	0.468224
64.6341	32.7221	36.6884	12.9378	29.0696	55.8479	91.9376	84.8485	72.8499	19.4207		54.8409	77.822	38.4193	0	37.5	0	13	2.54433	21.1	0.443039	1	5	0.303055	926.554	0.217703	0.830611	0.865732	5.44727	0.116918	0.443719	0.107295	2.8473	0.700807	0.0205107	0.055456	0.0155235	0.000316089	0.000842904	0.464299
99.3982	33.3333	25.8373	18.5714	94.2857	2.40175	78.5714	62.5	83.3333	41.1141		0.485909	41.9244	62.8571	0	62.5	0	2	4.15165	17.8	0.452572	1	1	0.60025	2837		0	1.10152	8.74163	0.0215016	0.529432	0.081424	0.2837	0.402643	0.00422982	0.0659147	0.00140994	0	0.00140994	0.544589
31.3316	48.5714	45.0458	54.2213	63.1337	92.6769	85.4406	75	74.4819	56.5745		82.4416	62.0527	57.8552	10.4478	77.3881	0	20	4.15165	17.8	0.452572	1	4	0.145897	825.398	0.300605	0.668042	0.285822	4.58953	0.0918871	0.228773	0.145504	5.1868	0.868291	0.0427817	0.0828835	0.0469654	0.00468497	0.00892651	0.377902
54.3372	32.8889	32.2123	48.0912	57.2714	84.6121	81.25	82.0225	67.3367	26.6712	100	87.919	52.7716	50.1301	7.5	80.4636	0	11	4.15165	17.8	0.452572	0	4	0.266144	975.896	0.0998345	0.525632	0.772905	3.99876	0.0899791	0.290058	0.132086	1.7693	0.676911	0.0263381	0.0906008	0.043407	0.000452156	0.00893009	0.427344
60.6352	23.1907	56.393	65.618	55.2449	77.2319	99.0632	75.7895	76.6431	45.6592		92.0321	67.0631	66.6893	6.92718	70.0061	1	11	3.4881	15	0.439066	0	3	0.140399	1141.36	0.0481441	0.51841	0.236263	1.70576	0.165183	0.31045	0.0771014	6.2113	0.765107	0.0213804	0.0974997	0.0180156	0.000676187	0.0179512	0.44696
61.9301	52.0833	16.5605	2.51917	34.6169	62.4915	94.8905	62.5	57.1429	7.07443		54.3853	48.1268	47.3413	0	55	1	2	3.4881	15	0.439066	0	1	0.698876	1220.86	0.852941	1.09505	0	6.42795	0.110819	0.233246	0.0422689	0.4566	0.960968	0.0249671	0.0727113	0.0284713	0.00459921	0.00087604	0.569426
88.9543	45.7143	63.7542	99.9827	98.4562	90.7173	95.8891	87.6969	88.8889	64.0308	100	78.8007	76.6565	63.4508	6.14693	71.1881	1	8	3.4881	15	0.439066	1	4	0.125398	968.902	0.0706461	1.10178	0.341205	4.70246	0.423487	0.448026	0.0514087	8.6678	0.818607	0.0183438	0.090219	0.0171554	0.000542237	0.0227855	0.678211
43.4613	7.14286	17.6211	7.47664	43.0298	81.6024	100	69.3878	69.3182	5.94315	100	76.7472	36.8653	43.5798	0	77.7778	1	3	3.4881	15	0.439066	0	2	0.075691	489.442	1.38471	2.02083	0	10.2777	0.16117	0.0389288	0.0503347	0.4033	2.22727	0.0478552	0.113811	0.0609968	0.00991817	0.00148773	0.678651
70.8924	36.3636	6.76692	91.7667	91.0506	69.1176	82.6087	100	14.2857	17.7665	0	80.3191	34.6667	74.8344		0	1	3	3.4881	15	0.439066	0	1	0.42893	429.667		7.75795	0	14.0807	0.298681	0.556245	0.0232739	0.1289	1.19132	0.0116369	0.0574088	0.00543057	0.00155159	0	0.733902
55.9482	51.4286	29.262	60	22.7774	75.9186	69.8529	70.8419	69.7262	39.0393		44.5507	69.6031	60.0771	2.6087	66.2162	1	13	3.4881	15	0.439066	0	2	0.190749	1122.66	0.039675	2.40995	0.469429	4.46436	0.239845	0.199991	0.0902665	2.3486	0.59809	0.0340203	0.105212	0.0240143	0.00106446	0.00489653	0.390829
94.2758	32.1429	48.5714	54.2857	39.8057	90.8185	100	100	91.4286	34.2857	33.3333	24.2358	60.8974	47.5728	5.55556	70.2899	1	2	3.4881	15	0.439066	0	1	0.596946	1076.41		1.2774	0	3.14995	0.672376	0.106837	0.0499347	0.6889	0.5809	0.0156772	0.136885	0.00870954	0.00101611	0.0104514	0.157933
83.5571	21.6667	18.5714	40	42.8571	67.1429	91.4286	55.7143	37.7778	11.4286	100	64.2857	51.4286	62.8571	0	81.25	1	2	3.4881	15	0.439066	0	3	0.159456	1307.2	0.271012	6.48209	1.41386	23.6058	0.0398898	0.227529	0.0490749	0.7621	1.61469	0.0116783	0.175961	0.0114158	0.00196825	0.000524866	0.429209
39.8812	11.1111	14.0816	26.3768	73.0082	76.6207	88.8889	78.0488	99.1803	9.89209		66.4743	42.0664	44.4444	20	85.7143	0	2	4.0789	18.2	0.474847	0	6	0.299812	901.629	1.12052	6.62934	1.62572	10.5672	0.0227601	0.172327	0.397399	0.2768	2.41048	0.0776734	0.125	0.0693642	0	0.00180636	0.23591
77.3501	42.5844	76.7233	67.1079	61.8986	83.6999	83.3863	89.9563	99.1647	60.5042	69.2308	86.4932	64.8684	63.1602	5.28224	81.4277	1	15	4.0789	18.2	0.474847	1	7	0.0731238	1063.76	1.24893	0.900173	0.93883	2.77783	0.234774	0.33917	0.104062	10.1536	1.34537	0.0379077	0.11071	0.0296447	0.0125177	0.01888	0.542753
46.2469	26.158	58.4661	80.9737	94.3371	91.4231	76.6234	78.8462	78.0193	55.4361	100	49.849	63.5165	58.1592	5.72451	75.1055	0	16	4.0789	18.2	0.474847	0	6	0.0995421	1160.07	0.478781	2.52744	0.327425	5.16503	0.196212	0.189361	0.129616	4.9477	0.858578	0.0398569	0.098753	0.0341573	0.000323383	0.0112375	0.373729
43.4286	51.1749	55.264	77.9687	93.152	86.1378	91.1111	75.3036	72.3404	40.441		89.325	69.5019	60.9389	0	50	0	10	4.0789	18.2	0.474847	1	1	0.202091	1067.98	0.751769	0	0.408546	5.0737	0.0876166	0.398167	0.208635	1.8113	0.651284	0.0581902	0.0832551	0.0414067	0.000331254	0.000165627	0.276818
19.5863	100	46.2622	35.9375	77.418	97.1117	91.6667	86.6667	76.7442	25.1008	100	72.3343	59.1045	66.6081	16.6667	100	1	4	0.776509	15.4	0.422237	0	2	0.285889	1054.76	0.232019	6.04927	0	4.89441	0.0136384	0.113066	0.124945	0.4546	1.27398	0.00505939	0.106687	0.00879894	0.00109987	0.00131984	0.466784
55.6471	27.1429	52.8571	61.4286	82.8571	72.8571	84.2857	81.4286	67.1429	27.1429		92.8571	67.1429	65.7143	7.62712	65.9495	0	14	0.776509	15.4	0.422237	1	6	0.108844	1028.21	0.372692	0.743308	0.553305	4.01094	0.106088	0.288658	0.160229	4.7894	0.813763	0.0387314	0.180545	0.0368105	0.00198355	0.0146782	0.430993
87.8481	20.9776	54.3716	54.5695	82.7808	70.331	80.3493	90.6667	99.7797	34.3346		82.3812	70.7667	68.2293	4.58015	92.1114	0	5	2.17462	20.9	0.848842	1	5	0.14289	1310.65	0.596056	0.296596	0.630803	7.14194	0.116489	0.416566	0.147223	2.3264	1.12839	0.02549	0.0942228	0.0192142	0.000257909	0.011305	0.514271
40.1375	33.0357	64.2857	88.5714	90	100	87.2611	82.9694	68.9655	20		68.5714	71.8528	65.9199	7.89474	79.4521	1	3	3.08119	13.3	0.192235	1	3	0.171802	1142.28	0.260263	0.147344	0.652268	2.60907	0.154029	0.149429	0.160569	1.3913	0.570745	0.0458564	0.129591	0.0401783	0.000359376	0.00258751	0.290951
87.2602	34.4322	68.7009	69.4034	83.1404	98.287	96.7742	93.5606	93.6664	61.2328	100	87.5711	69.3429	63.9971	7.33453	45.2949	0	17	2.04249	19.3	0.68105	1	3	0.219133	1253.4	3.1271	0.179565	0.251743	3.15471	0.321949	0.388775	0.14418	2.8402	0.98526	0.028167	0.140307	0.0142596	0.0015844	0.0196465	0.592493
47.833	7.89474	45.2747	31.1547	65.763	91.9596	15.0602	73.384	47.6021	28.1665	75	58.3175	59.7826	54.8768			0	6	1.94401	17.1	0.276439	1	4	0.465286	640.678	1.15254	0	0.446429	4.46429	0.0339947	0.158201	0.172487	0.756	0.942946	0.076455	0.169577	0.0710317	0.000661376	0	0.255159
45.6476	19.2308	36.3439	85.4229	91.5979	96.6417	98.4375	69.1781	94.1349	33.0115		89.5446	76.0316	58.8368	11.1111	85.3333	0	15	5.48196	30.1	0.608497	1	4	0.387232	812.383	1.43662	1.39421	1.07997	2.41638	0.0270895	0.292639	0.116954	1.3843	0.814261	0.0279564	0.0856028	0.0358304	0.000577909	0.00260059	0.348696
5.69676	30.6962	35.564	21.4788	35.4766	82.9337	84.3478	70.6329	76.5625	27.3366		55.2474	74.173	58.3969	14.0845	79.4872	0	6	1.00536	19.1	0.0429625	1	2	0.293012	811.633	1.45323	0	0	4.27417	0.0129572	0.280759	0.114838	1.7442	0.855881	0.0541222	0.0988992	0.104403	0.000114666	0.00407063	0.405515
67.7144	44.186	60.0472	95.1166	94.9634	92.0683	81.5476	90.493	88.5852	56.31		88.2822	70.9555	58.2765	8.12721	80.6236	1	8	1.82797	25.5	0.574449	1	6	0.278781	1176.15	1.39576	0.413609	1.19262	4.56213	0.0104491	0.131297	0.144234	1.6078	1.02499	0.049944	0.141311	0.0621968	0.0115064	0.0179127	0.404715
75.9309	27.907	43.5569	87.4146	86.8731	96.8435	88.6525	80.3738	83.4983	82.4776		95.9314	65.6211	50.2037	40	100	1	7	3.14214	23.3	0.607375	1	4	0.575148	653.443	0.904947	0.0148434	0.122458	7.51818	0.0173668	0.186433	0.124685	0.6737	1.29779	0.0474989	0.156895	0.0449755	0.033843	0.00074217	0.309188
84.0241	0	44.3886	61.3043	74.2077	98.2468	100	95.5224	73.913	35.5847		73.4549	70.8972	57.7974	50	100	0	4	1.07411	35.9	0.590118	1	3	0.638707	533.597	1.20356	0	0.231481	17.6481	0.0162963	0.112222	0.197407	0.27	1.47429	0.0366667	0.189259	0.0540741	0.00185185	0.000740741	0.238889
23.6346	13.6646	28.215	7.31098	30.5069	66.7746	73.6264	68.9466	69.7853	23.8184	100	2.33758	56.9181	56.4841	4.7619	97.7778	0	7	1.14721	18.2	0.0910426	0	2	0.175861	956.27	0.722048	0	0.393378	2.3111	0.16724	0.247446	0.137682	1.8303	0.533852	0.0416325	0.101841	0.032563	0.000218543	0.00120199	0.294542
50.4747	10	52.3166	88.8651	97.598	97.7489	80	65.8537	91.6667	51.1662		77.7463	78.1457	66.8407	22.2222	100	0	1	2.78979	27	0.455991	1	3	0.569205	775.852	1.08239	0.201391	0.540095	6.1699	0.0435738	0.247528	0.165873	0.2731	1.18199	0.0325888	0.110948	0.0519956	0.000366166	0.00292933	0.294032
14.7206	20.1923	31.6335	70.1937	74.8874	82.2417	78.6026	73.6111	74.359	42.6357		73.0505	70.448	66.6107	20.8333	68.75	0	9	3.46998	23.4	0.119714	1	4	0.343252	659.436	1.35846	1.19866	1.11271	2.83405	0.0495261	0.234808	0.182215	1.0762	0.902341	0.0613269	0.103605	0.0378182	0.00436722	0.00223007	0.286285
8.43133	6.25	24.0939	82.7695	90.6737	92.8473	94.2029	74.1214	88.2419	41.9362		94.7636	70.0855	61.2091	18.1818	95.6522	0	12	1.25518	23.1	0.0638885	0	3	0.371791	936.283	1.04097	0	0.621551	1.58559	0.0369125	0.247479	0.173527	1.5767	0.827226	0.0513097	0.0926619	0.0802309	0.000317118	0.00069766	0.408448
72.41	40	53.5936	77.3538	81.3515	94.811	88.9807	72.6562	79.4562	36.4067		77.0034	59.1981	63.8526	6.46465	49.0369	1	14	4.1	15.8	0.279396	1	5	0.231432	1221.48	0.68605	0.814552	0.466441	3.02705	0.50128	0.483475	0.0304631	3.6339	0.512802	0.0103745	0.0672831	0.0242439	0.000137593	0.0138419	0.464707
23.916	97.5	18.4678	45.2576	90.5806	99.5801	77.763	74.2697	76.4393	28.6541	82.9268	7.47799	78.432	49.9907	13.3333	78.691	0	44	2.2587	26.3	0.302364	1	5	0.197431	1022.86	1.82513	0.216523	0	5.35191	0.0119128	0.243472	0.0977333	6.2118	0.837539	0.0422583	0.106362	0.0677903	0.00746965	0.00193181	0.452816
99.1837	81.1111	75.4075	77.3464	77.2058	96.1726	99.0323	80.3922	90.4219	73.6053	100	62.3508	88.9737	67.8319	5.92593	90.676	1	13	5.40752	10.7	0.678945	0	4	0.0646655	917.949	0.760796	0.806748	0.96479	8.00684	0.729344	0.205932	0.251103	2.7208	2.04594	0.0531829	0.139702	0.0314981	0.00235225	0.00973978	0.645362
87.4871	74.2857	54.2857	90	80	88.5714	97.6744	82.6087	70	24.2857	50	75.7143	57.1429	78.5714	6.38298	66.3462	0	21	5.40752	10.7	0.678945	0	5	0.295825	580.357	0.478261	5.42475	0.638796	15.7793	0.280268	0.0742475	0.124147	0.7475	1.80799	0.0454849	0.138462	0.0188629	0.0168562	0.00628763	0.462207
72.5678	45.4545	65.1548	72.6298	70.9668	97.4726	89.5455	86.8217	91.954	71.0306		63.3006	77.7847	60.281	9.03226	85.3448	1	4	5.40752	10.7	0.678945	1	2	0.106975	853.169	0.44696	4.11676	0	4.16224	0.320167	0.206065	0.127293	1.319	1.27478	0.032373	0.124488	0.0255497	0.00030326	0.0125095	0.66414
94.52	68.5714	41.3793	80	73.2794	87.1134	96.8153					77.2414	40	83.3333	0	94.7368	1	6	5.40752	10.7	0.678945	1	3	0.163163	553.982	0.60354	29.1374	0.0159744	7.15655	0.217572	0.885943	0	0.313	3.53225	0.00543131	0.0239617	0.000638978	0.00127796	0.00479233	0.94345
83.0799	43.4286	26.9753	95.4902	90.991	87.6272	91.5954	81.6156	80.2721	21.6489	100	75.4224	43.8208	59.029	5.72917	96.1538	1	10	5.40752	10.7	0.678945	1	3	0.12492	1118.05	0.169409	1.20899	0.768542	7.2579	0.168224	0.308531	0.0882482	2.5145	1.29388	0.0176974	0.0946113	0.0187711	0.00970372	0.00759594	0.651939
89.8433	58.5714	60.1181	55.7143	24.1903	70.3648	69.1231	85.5263	81.5939	52.4183	100	65.2719	80.3117	71.5216	5.7242	76.3772	1	34	5.40752	10.7	0.678945	0	6	0.0825412	942.956	0.27176	1.75752	1.08075	5.03487	0.303025	0.448426	0.0585263	8.6884	1.04683	0.0156761	0.0789098	0.00905805	0.00197965	0.0133396	0.652376
89.5553	45.0085	58.4702	43.8999	70.1699	92.2138	91.6667	84.7059	79.1667	33.1633	100	34.7566	68.1159	66.1413	4.34783	78.2074	1	17	5.40752	10.7	0.678945	0	3	0.0649909	1120.07	0.449013	1.68052	0.603656	6.22908	0.0423189	0.432581	0.0479326	2.7789	1.20849	0.0127029	0.0773328	0.0115873	0.000539782	0.0165533	0.683976
89.591	30.4348	45.1302	79.7961	79.0407	90.5841	95.7143	78.3333	75.641	38.2399	100	88.2682	54.3478	45.0593	13.0952	74.8815	1	5	5.40752	10.7	0.678945	1	6	0.236011	801.93	0.175439	2.40648	0.765697	10.1181	0.105338	0.169985	0.0858674	0.9142	2.08038	0.0219864	0.0872894	0.0271275	0.00196893	0.00918836	0.687814
81.7084	11.1111	29.1667	3.13725	38.3644	92.0226	95.9184	50	60.8696	15.5914		73.0356	59.322	58.2245	18.1818	72	1	1	5.40752	10.7	0.678945	1	3	0.225866	887.77	0.269784	2.02593	1.90438	3.44408	0.147488	0.173825	0.071718	0.2468	1.50707	0.0336305	0.0984603	0.0226904	0.000810373	0.00445705	0.786467
84.3993	46.6069	55.5069	52.4126	38.2958	83.0938	90.9661	70.0903	72.9483	36.2027	83.3333	45.1498	66.1672	61.4881	5.87326	80.5321	1	39	5.40752	10.7	0.678945	1	5	0.106472	759.224	0.212529	2.72443	0.347878	7.23097	0.241618	0.285561	0.107447	6.1444	1.27787	0.031427	0.11456	0.0237615	0.0036456	0.0109693	0.642943
70.7092	52.2727	57.8169	77.1429	37.1429	95.7143	99.5122	64.7426	76.7136	51.1124	83.3333	44.2857	65.2491	68.6017	7.94824	75.6014	1	32	5.14039	8.7	0.554255	1	4	0.072358	1260.25	0.25	3.1343	0.178536	0.89268	0.242254	0.138901	0.12192	2.5205	1.70041	0.054394	0.112041	0.0269391	0.00829201	0.0211863	0.731958
29.7687	18.5897	61.0969	95.4807	90.1265	95.3505	87.1324	80.4688	76.8997	37.2065		90.8861	68.0124	72.9256	13.0435	78.4615	0	4	4.01347	8.7	0.218516	1	3	0.223446	913.328	0	2.13212	0.589829	6.17354	0.135879	0.303216	0.0895666	1.1444	1.17288	0.0392345	0.0819644	0.0746243	0.00104858	0.00200979	0.699318
90.7694	58.209	56.2271	64.9653	71.4674	82.6385	93.8389	86.4407	80.9798	56.6248	94.4444	97.445	70.0654	60.4383	6.29012	93.2832	0	14	3.27579	25.5	0.700178	1	6	0.174271	1767.17	0.250537	0.575869	0.900934	3.57336	0.742851	0.362305	0.0623802	7.4062	1.03973	0.00996462	0.0899652	0.0195917	0.000540088	0.00974859	0.590613
80.5709	69.2308	66.0085	68.0035	59.4982	86.9917	93.4211	79.5812	83.4101	54.0082	100	81.9874	68.6726	61.8834	6.52174	95.2206	0	9	3.27579	25.5	0.700178	1	5	0.218759	1043.99		0.816277	0.477968	3.87431	0.298627	0.337828	0.0833614	2.0765	1.14311	0.0251385	0.108885	0.0468095	0.000433422	0.00443053	0.619359
19.1575	14.8342	56.6067	53.1403	32.2107	93.7716	86.5609	67.8233	52.3441	57.9578	100	54.4605	78.7929	64.3553	4.3771	88.4268	0	19	3.32977	20	0.253297	1	4	0.0924334	824.006	0.893771	0.94189	0.511287	2.50381	0.065564	0.242033	0.15293	5.7013	1.11837	0.0475681	0.0841036	0.0557768	0.00357813	0.00529704	0.513146
13.1667	0	50	62.4672	83.3757	98.5654	78.8136	67.5676	62.6667	63.5323		60.4408	76.2431	57.8512			0	4	3.32977	20	0.253297	1	3	0.345143	1572.95	0.0972644	0.975845	1.44928	3.8744	0.0210628	0.227246	0.135459	0.5175	0.879049	0.0222222	0.0336232	0.0229952	0.000966184	0	0.521546
92.5764	47.1429	68.5714	75.7143	68.5714	91.4286	91.4286	84.2857	85.7143	24.2857	100	54.2857	58.2788	67.5255	4.40574	56.4748	0	12	1.02276	23.6	0.88879	1	7	0.162763	1271.64	0.419301	0.385996	0.429455	3.39826	0.337246	0.339863	0.097312	5.3498	0.807483	0.0206363	0.118939	0.021141	0.00261692	0.0219074	0.679838
63.2471	20	37.3737	11.5079	57.0156	77.0492	50	18.1818	31.25	41.3919	0	61.1379	67.3469	58.6402			0	2	6.06261	12.3	0.366457	1	4	0.688076	381.203	0	3.61604	4.83235	15.7791	0.00394477	0.198554	0.191321	0.1521	1.58083	0.0262985	0.113741	0.0223537	0.00131492	0	0.0453649
73.6629	42.1953	70.3277	73.984	64.5902	95.002	91.8412	98.3842	95.3125	67.5232		65.9297	64.5227	70.4203	4.9195	78.0564	0	21	2.44691	22.4	0.651966	1	5	0.143671	1694.9	0.140236	0.30234	0.297396	1.11985	0.197265	0.389097	0.0484368	9.6084	0.66097	0.0151638	0.0717289	0.0231256	0.000572416	0.011542	0.747263
85.5606	64.2857	53.7116	54.2857	70	76.2575	89.0274	70.0935	68.9474	43.679	100	45.3073	54.0175	58.1383	4.99485	76.1527	1	42	2.44691	22.4	0.651966	0	5	0.185009	1484.62	0.443412	1.13851	0.578675	5.57306	0.298735	0.31273	0.0641574	14.0623	0.832875	0.0184038	0.106284	0.0164767	0.00322849	0.0134544	0.679754
92.0728	21.03	22.8571	37.1429	22.8571	52.1174	94.2857	77.1429	68.2081	14.2857		14.6369	51.4286	58.5714	2.27273	88.9571	0	13	1.96949	17.4	0.672945	1	6	0.213794	1945.06	0.296161	0.270219	0.760139	2.72334	0.239673	0.549509	0.0558297	2.1279	0.826681	0.00766013	0.0640538	0.0307345	0.000187979	0.00413553	0.69007
18.9098	3.15315	53.5192	28.198	38.5495	97.6837	80.6818	89.1775	70	45.291	0	48.4682	68.5567	54.1232	7.46888	79.9534	0	2	1.94363	17.6	0.337868	1	2	0.154734	920.718	0.983425	0.183768	0.585059	1.33513	0.0219022	0.279178	0.129313	1.3332	0.907834	0.0331533	0.0645064	0.0323282	0.000750075	0.0179268	0.342859
24.7834	23.0769	51.385	58.5714	50	87.6525	88.2353	58.5714	61.4286	39.6257		51.4286	62.8499	62.2082	7.69231	67.6923	0	7	1.94363	17.6	0.337868	1	2	0.140297	947.83	0.31887	1.43192	1.13382	2.04408	0.138614	0.24465	0.235388	0.9393	1.34828	0.0540828	0.0886831	0.0419461	0.000212925	0.00542958	0.361333
70.3663	50	50.3852	68.7179	58.9933	89.3676	97.6744	88.8889	94.1176	43.5135		44.3375	69.3694	74.0088	16.6667	77.2727	1	1	3.61662	16.3	0.73528	0	1	0.214486	947.525	0.247525	0.600836	0	9.32602	0.108673	0.26907	0.0386625	0.1914	1.39092	0.0161964	0.0590387	0.00522466	0.00104493	0.0031348	0.714211
98.5485	41.4286	68.5714	94.2857	95.7143	87.1429	80	95.4545	81.5261	48.5714	100	67.1429	60.505	62.8135	12.8889	69.8148	1	5	3.61662	16.3	0.73528	1	6	0.199	1043.99	1.06841	0.573324	1.00434	7.82383	0.279414	0.321676	0.0660961	2.4419	1.43859	0.0172816	0.0923871	0.0294033	0.00724845	0.00913223	0.793071
93.9001	44.4926	64.9513	0	18.9873	85.5898	91.4491	74.3169	72.8814	52.8571		58.5714	79.2907	61.5475	4.31034	68.3053	1	11	3.61662	16.3	0.73528	1	3	0.175746	968.706	0.432741	0.772919	0.000655016	4.81437	0.377735	0.457725	0.0394058	3.8167	0.803896	0.0214321	0.102104	0.0106375	0.00162444	0.0120523	0.713941
72.3637	47.1125	72.7346	37.6202	54.0572	89.3227	90.0662	89.8477	82.0041	43.1413	100	66.765	76.4489	63.8831	5	71.2264	1	13	3.61662	16.3	0.73528	1	6	0.10739	678.014	0.234195	1.44017	0.494526	11.1665	0.392261	0.262929	0.0602491	2.649	1.42551	0.0241223	0.104304	0.0154398	0.00849377	0.00973952	0.627784
97.1416	48	53.2761	82.0166	76.1299	95.9646	77.7778	80.7692	72.2222	40.8978	100	57.8911	61.8932	58.5551	20.4082	82.5806	1	2	3.61662	16.3	0.73528	1	1	0.179539	745.559	0.0838816	0.375028	0	4.08118	0.762188	0.416501	0.0639753	0.4533	0.779124	0.0231635	0.0959629	0.018972	0.000882418	0.0112508	0.600706
91.791	27.0833	58.9145	82.2193	69.774	90.1882	90.4306	90.5263	93.0233	34.1889	100	55.3183	61.8302	63.9724	0	75	1	16	3.61662	16.3	0.73528	1	5	0.364183	746.148	0.315753	2.17634	1.10677	7.7753	0.390346	0.101562	0.0675223	1.0752	1.30123	0.0385975	0.157552	0.0359003	0.0146019	0.00120908	0.557664
26.2832	69.797	54.8571	29.7438	85.1508	97.2032	73.3333	89.4895	86.4103	54.088		94.0529	81.2984	68.9021	9.09091	91.3043	1	10	3.61662	16.3	0.73528	1	4	0.173844	1052.16	0.0965909	1.16103	0.0540015	4.13112	0.0684199	0.235285	0.177611	1.8518	0.636549	0.0566476	0.116103	0.0385031	0.000864024	0.000648018	0.739173
88.8913	17.7305	61.2803	63.8889	92.2716	94.6849	77.7778	76.4706	86.3248	29.4749		58.2302	50.584	57.0029	17.7778	73.4043	1	5	3.61662	16.3	0.73528	1	2	0.26042	1104.57	0.117233	0.748249	0.477606	2.45171	0.222883	0.346423	0.0400127	0.9422	0.840297	0.0219699	0.121524	0.0153895	0.000530673	0.00456379	0.687009
98.4143	89.0805	51.1592	64.9796	50.2179	95.7233	78.0063	89.9543	84.8606	48.9764	88.8889	63.2278	74.6264	55.7629	14.4118	80.1609	1	9	3.61662	16.3	0.73528	1	3	0.244054	950.665	0.244681	0.0466266	0.4651	5.79801	0.772462	0.293981	0.06593	2.1447	0.973373	0.012356	0.2398	0.0120763	0.000559519	0.0155266	0.500117
85.3781	9.67742	49.0724	60.1883	67.1429	91.6796	83.1731	80	71.1538	22.9739	100	75.2007	63.6824	55.8466	11.1111	74.2857	1	3	3.61662	16.3	0.73528	0	2	0.153365	1396.49	0	0.572615	0.36811	1.45985	0.348981	0.264536	0.0745029	0.7946	0.623408	0.0198842	0.077775	0.016738	0.00302039	0.00226529	0.772968
66.7214	71.0059	80.7477	95.935	92.4982	89.6095	92.3077	89.7436	100	30.6695		91.3767	79.6143	83.2158	1.61943	74.7228	1	7	3.61662	16.3	0.73528	1	0	0.357796	2221.07	0.348214	0	0	3.05515	0.283486	0.214424	0.0148738	1.2438	0.404547	0.00498472	0.0291044	0.00128638	8.03988e-05	0.0196173	0.500965
88.4246	17.8571	17.0884	51.5096	57.9489	31.1046	99.5951	69.4444	58.1395	13.5351	100	6.91423	92.2311	63.0938	12.2581	79.9283	1	9	3.61662	16.3	0.73528	1	2	0.182171	1341.72	0	0.493583	0.394867	2.3692	0.604541	0.32537	0.0545903	1.013	0.662204	0.0582428	0.0496545	0.0076999	9.87167e-05	0.0150049	0.795558
96.8386	33.4674	62.7694	24.6548	25.0691	89.8273	88.8696	80.4511	90.5844	37.192	100	80.1134	57.3399	60.8003	6.79178	81.7981	1	17	3.61662	16.3	0.73528	1	4	0.1047	1441.09	0.0236983	1.22988	0.68674	2.2154	0.249334	0.501888	0.031546	4.3175	0.917988	0.00898668	0.0658715	0.00815287	0.000509554	0.025802	0.708257
82.7828	30.8642	60.166	63.1103	56.0324	89.8287	68.0702	75.6757	81.9149	38.5172	100	56.6976	59.9483	70.5882	6.34921	78.4404	1	2	3.61662	16.3	0.73528	1	1	0.155332	957.708		1.0755	0	3.03419	0.318519	0.224217	0.0424501	0.702	0.715203	0.0220798	0.111396	0.019943	0.0011396	0.00897436	0.641311
96.9407	32.8571	65.7143	64.2857	74.2857	86.2799	95.7143	84.5455	91.4286	52.8571	87.6712	78.5714	52.9782	68.2616	6.67702	66.133	1	17	3.61662	16.3	0.73528	1	5	0.148882	1118.41	0.0421882	0.565824	0.509242	5.68653	0.60718	0.302716	0.0385641	7.953	0.771955	0.0117817	0.118534	0.00912863	0.00256507	0.00793411	0.525286
89.1805	13.0682	62.2721	73.4559	52.9246	96.4365	93.0728	76.5957	82.9099	39.4655	50	81.8602	71.5751	72.874	9.30233	76.5199	1	5	3.61662	16.3	0.73528	1	4	0.0860618	1024.03	0.14553	0	0.764374	7.1504	0.597816	0.304044	0.111296	2.4628	1.18058	0.0222511	0.175979	0.0162011	0.000649667	0.00690271	0.641709
92.9634	74.2857	70	82.8571	80	58.5714	82.2581	62.8571	72.8571	62.8571	66.6667	47.1429	87.1429	67.1429	5.57276	50.7993	1	5	3.61662	16.3	0.73528	0	1	0.202038	858.3		0.0582547	0	3.37877		0.213329	0.0689735	0.8583	0.814333	0.00792264	0.116859	0.00675754	0.000349528	0.0354188	0.557497
92.0683	13.3574	67.2733	50.2385	79.6891	98.3774	89.2157	74.8571	83.5514	62.4836	60.8108	97.3367	70.6159	68.5932	3.125	81.5051	1	23	3.61662	16.3	0.73528	1	6	0.15219	954.961	0.409494	2.11559	0.45965	10.8968	0.22189	0.125378	0.0636323	3.3395	1.11768	0.0242252	0.147327	0.0294655	0.018386	0.00766582	0.577781
86.1078	32.2034	59.5217	80.4392	58.7916	91.9308	91.6399	71.4286	79.0514	36.0497	66.6667	93.0729	63.5332	64.1549	9.95671	75.2155	1	8	3.61662	16.3	0.73528	0	5	0.326925	833.673	0.968365	0.906869	0.969578	4.78197	0.355866	0.232506	0.0572421	1.5548	1.12352	0.0253409	0.120852	0.0270131	0.00167224	0.0149215	0.704335
98.2108	24.4966	43.4709	50.3998	80.1551	70.3525	75.2941	88.4058	82.7381	26.1677	100	49.3746	67.4539	54.6417	11.0429	70.9677	1	6	3.61662	16.3	0.73528	0	2	0.234736	1054.18	0.343794	0.73758	0.446517	4.07488	0.299001	0.374082	0.0503407	1.5117	0.995428	0.019316	0.115565	0.0300986	0.0198452	0.0112456	0.677912
36.6915	86.3636	82.2436	89.3015	97.8934	85.1657	92.6174	87.9581	87.8205	81.9943		80.9937	84.6963	80.5725	2.08333	65.5172	1	2	3.61662	16.3	0.73528	1	3	0.279644	1635.64	0	0.413223	0	0.939143	0.408903	0.144065	0.0520286	1.0648	0.436828	0.0376597	0.0900639	0.0221638	0.000375657	0.00450789	0.794421
96.3524	66.6667	66.0126	89.9441	73.5755	77.2931	88.2353	92.4528	79.5181	64.7425	100	92.645	85.5263	73.7296	10	70.3704	1	9	3.61662	16.3	0.73528	1	2	0.252688	1338.78	0.581633	1.52439	2.17226	5.8689	0.447104	0.0847561	0.246799	0.656	1.04867	0.0282012	0.082622	0.0202744	0.000152439	0.00152439	0.694207
95.7585	16.0959	52.902	85.8242	95.8065	93.6177	81.9231	83.9506	89.3993	64.9673	100	44.0312	68.4471	68.1146	10.3774	81.323	1	6	3.61662	16.3	0.73528	1	4	0.228006	1109.36	0.926784	0.0146199	0.407268	3.47327	0.172807	0.269215	0.0797828	2.394	0.794888	0.0147452	0.140142	0.0169591	0.000835422	0.00918964	0.520802
83.9203	4.60993	48.5606	33.0435	58.1115	87.3634	61.6408	80.0633	46.7049	19.0552	100	35.1273	48.9343	68.4344	4.82143	78.746	1	20	3.61662	16.3	0.73528	1	5	0.123447	881.677	0.0655689	1.34474	0.0356561	3.66578	0.512395	0.13821	0.08442	2.9448	1.12282	0.0216993	0.172372	0.038984	0.00499185	0.0193222	0.661675
89.3623	56.1728	67.1468	72.3371	87.7886	94.8559	94.4099	90.4762	88.0645	65.4884	88.8889	79.2387	81.7525	72.46	6.14035	88.6525	1	4	3.61662	16.3	0.73528	1	2	0.251853	1089.23	1.10327	0.381966	0	15.3468	0.42862	0.188255	0.102517	1.4661	1.22157	0.0231226	0.154696	0.0240775	0.00150058	0.00791215	0.587204
90.8566	44.1458	73.0506	71.9113	87.6285	88.2711	89.2912	63.1579	80.2671	61.7191	86.1111	93.1832	56.1945	65.3203	6.09996	80.2603	1	40	3.61662	16.3	0.73528	1	6	0.0199518	570.927	0.374893	0.47893	0.406475	3.85124	0.236741	0.414991	0.0580078	20.7024	2.82578	0.018336	0.100583	0.0222921	0.00802805	0.012216	0.69449
97.3846	55.7143	70	81.4286	55.7143	87.1429	90	81.4286	78.5714	40	66.6667	80	81.4286	52.8571	6.61479	66.4879	1	5	3.61662	16.3	0.73528	1	1	0.0535408	979.368	0	0	0	2.05777	0.253238	0.333594	0.020871	2.0459	0.694582	0.0157388	0.170243	0.0222885	0.00131971	0.0126106	0.819004
92.7066	34.6667	40.2426	41.8654	43.8649	89.3528	77.9221	70	50.9091	25.9979		66.743	82.0046	55.9037	5.40541	58.2418	1	8	3.61662	16.3	0.73528	0	3	0.230386	1041.76	0.229008	1.09914	0.732762	3.29743	0.233385	0.181725	0.053052	1.3647	0.631491	0.0126035	0.133436	0.00608192	0.00263794	0.00278449	0.716348
96.4226	41.9355	71.8536	68.2258	60.3361	93.6295	79.661	82.3529	89.4737	38.5194		70.195	63.4724	58.548	6.03448	74.9035	1	2	3.61662	16.3	0.73528	0	2	0.300976	886.15		1.56299	1.09018	4.74367	0.687559	0.148015	0.061738	0.6398	0.936211	0.0139106	0.165989	0.0107846	0.000468897	0.0179744	0.496249
77.0088		60.6557	0	85.4058	97.2832	95.1613	83.3333	100	53.6082	85.7143	82.2581	73.7089	58.2677			1	6	3.61662	16.3	0.73528	1	3	0.167864	1226.11	0.775862	7.20169	5.85577	5.49417	0.177782	0.00180795	0.055444	0.4978	2.08633	0.0128566	0.0480113	0.0102451	0.121937	0	0.564484
77.0999	62.5	67.5234	81.382	79.3981	95.7726	90.0735	79.661	80.8777	51.6261	66.6667	78.9327	65.3534	62.2572	5.82524	80.8333	1	3	3.61662	16.3	0.73528	1	4	0.082748	1014.79	0.2442	1.60903	1.00886	3.89254	0.495513	0.0516147	0.0809374	1.7495	1.32309	0.0274364	0.150386	0.0210917	0.00337239	0.00583024	0.539754
89.1456	14.7059	33.8253	59.2272	77.3585	85.4524	60.5882	59.5745	50.3356	4.28571		63.3183	24.9651	57.3086	15	79.3651	1	3	3.61662	16.3	0.73528	0	5	0.11729	1592.03	0	0.0284479	0.312927	3.65271	0.0890988	0.230769	0.0699818	0.8788	0.775063	0.0242376	0.0920573	0.0378926	0.00113792	0.00682749	0.617774
89.4348	19.6721	59.2074	48.9907	54.3619	86.8125	70.1518	80.1471	83.5206	74.2183	100	72.7518	76.7134	61.3346	5.50725	84.6617	1	5	3.61662	16.3	0.73528	1	3	0.210942	1079.82	0.230415	1.37846	0.434235	6.76425	0.250213	0.167975	0.0661915	2.3432	0.984013	0.0188631	0.182059	0.0140406	0.0147235	0.0145954	0.534739
92.5283	25.7143	68.8544	73.4252	98.7218	93.6659	97.2727	93.5484	93.913	50.931		72.009	68.6695	73.4226	0	64.1509	1	2	3.61662	16.3	0.73528	1	4	0.159725	1285.47		1.04139	0.160214	5.03783	0.740187	0.0594571	0.070138	1.1235	1.00731	0.0328438	0.146417	0.0129951	0.00151313	0.00106809	0.714108
95.5044	78.5714	60.888	82.3185	64.6937	89.2788	98.8304	88.172	76.3006	43.1686	100	57.2434	66.6328	66.1653	9.82962	79.3578	1	7	3.61662	16.3	0.73528	1	5	0.119911	942.399	0.37052	0.394087	0.147974	6.91263	0.640599	0.33042	0.0625019	3.2607	0.942679	0.0157328	0.1216	0.0172662	0.00536695	0.0235839	0.662741
84.621	77.7778	56.8796	66.4975	51.6916	68.0019	70.4918	73.8095	81.1594	37.7535			52.349	56.5678	23.0769	91.6667	1	3	3.61662	16.3	0.73528	0	1	0.382259	1065.88		1.74761	0	4.78293	0.707506	0.0993377	0.0794702	0.2718	0.785418	0.0342163	0.111847	0.00441501	0.000367918	0.00515085	0.748344
55.8981		44.6505	0	27.6042	73.603	66.1017	75	75	43.2261	100	3.9078	77.4869	56.5941			1	2	3.61662	16.3	0.73528	1	4	0.0287361	1284.91	0.677592	5.36541	0	25.4864	0.0476925	0.00100842	0.0163127	1.6858	5.00667	0.00658441	0.0161348	0.0103215	0.201447	0	0.330526
79.7239	0	42.6689	78.5714	78.5714	86.4428	97.1831	68.6567	59.6774	10	100	55.7143	53.6972	50.5178	14.2857	56.9767	1	1	3.61662	16.3	0.73528	1	3	0.289891	775.908		1.11655	0	12.0587	0.228626	0.192259	0.0516801	0.4702	1.22425	0.0255211	0.126329	0.03339	0.0259464	0.00893237	0.692684
87.177	32.1429	58.6971	71.1147	92.669	92.2118	86.9048	65.2174	77.027	40.9307	57.1429	59.5405	66.7861	71.8156	2.07254	86.1575	1	3	3.61662	16.3	0.73528	1	4	0.18801	1231.57	0.287267	0.487518	0.447592	10.2358	0.27965	0.231193	0.062831	2.3794	0.890338	0.0104228	0.125074	0.0129865	0.00449693	0.00819534	0.518198
97.5681	8.86076	62.6428	85.5263	80.9487	96.9327	93.6306	74.2574	85.2041	59.2093	100	73.4323	65.1414	70.4396	10.1124	72.8643	1	2	3.61662	16.3	0.73528	1	5	0.24164	818.344	0.13245	1.21389	0.819374	7.12147	0.804402	0.136036	0.101967	1.2357	1.08478	0.023954	0.197702	0.020717	0.00113296	0.00768795	0.496399
97.7179	7.82609	61.1561	59.9112	49.0581	89.6478	97	85	94.5205	54.5788	100	71.0564	65.3205	80.9591	0	61.1111	1	2	3.61662	16.3	0.73528	0	1	0.29905	982.996		0.720758	0	4.97666	0.495195	0.263317	0.061642	0.7284	0.949634	0.0264964	0.158841	0.0149643	0.0010983	0.00439319	0.572076
85.7841	90.2527	69.0449	94.9937	75.024	95.0414	97.9167	93.125	85.0427	73.7749		90.009	63.3454	61.672	6.47482	56.9573	1	6	3.61662	16.3	0.73528	1	3	0.169451	957.45	0	0.591751	0.125747	3.69844	0.335523	0.265874	0.0536718	1.6899	0.739086	0.0240251	0.139712	0.0151488	0.000650926	0.016214	0.624948
95.6734	45.4545	38.9303	98.4496	96.7022	97.7741	84.127	54.5455	79.1667	26.5523	100	93.8194	53.6974	60.6906	0	53.8462	1	3	3.61662	16.3	0.73528	1	1	0.271153	1391.8		0	0	1.08794	0.176791	0.0743427	0.0371714	0.4412	0.743501	0.00974615	0.273572	0.0122393	0.00430644	0.000679964	0.756346
92.3181	0	82.807	80.4878	71.4713	82.7602	95	81.25	61.5385	5.67164	100	78.8321	33.7209	65.9259	100	20	1	3	3.61662	16.3	0.73528	1	2	0.483049	1140.71		0.313087	0.313087	6.26174	0.23325	0.0363181	0.0272386	0.3194	0.456296	0.00907952	0.0344396	0.00500939	0.00939261	0.000626174	0.894177
79.5845	33.3333	39.7734	96.1829	29.5291	66.4368	42.6087	54.2416	61.0577	49.5039		3.14642	58.75	59.9852	17.3077	81.6327	1	23	3.61662	16.3	0.73528	1	6	0.148996	1736.8	0.205714	1.57926	0.501744	3.02691	0.336185	0.159999	0.0952491	3.0394	1.05852	0.0180299	0.0926828	0.0131934	0.00815951	0.00164506	0.719583
90.8331	0	38.002	76.2255	78.6022	90.2169	91.5966	79.3103	100	44.4733		80.2397	56.3758	94.9202	1.0101	66.3082	1	2	3.61662	16.3	0.73528	1	4	0.105923	1262.96	0	3.07918	0.659824	9.48387	0.46651	0.326217	0.0353079	0.8525	0.85192	0.013607	0.0701466	0.0320235	0.00164223	0.0130205	0.683871
97.782	90	94.2857	94.2857	97.1429	92.8571	95.7143	8.57143	14.2857	84.2857	100	90	62.8571	75.7143	3.30189	76.8443	1	5	3.61662	16.3	0.73528	1	3	0.256927	846.6	0.225	0.820931	0.85932	2.58091	0.722892	0.253012	0.0457123	0.8466	1.05679	0.0105126	0.111977	0.00980392	0.000826837	0.0250413	0.529057
81.1303	17.4847	40.5781	18.6266	29.7386	90.1381	95.4217	68.1818	75.7679	27.8829	100	41.9024	48.1954	58.5932	9.01288	61.8844	1	6	3.61662	16.3	0.73528	1	5	0.116719	1546.79	0.315851	0.687564	0.536865	1.50699	0.261161	0.337905	0.0494292	2.6543	0.648075	0.0266737	0.107185	0.029763	0.00131862	0.00866518	0.793844
97.9807	50	78.5714	91.4286	88.5714	97.1429	95.7143	85.7143	94.2857	54.2857	100	85.7143	74.2857	82.8571	5.01931	86.3918	1	4	3.61662	16.3	0.73528	0	2	0.260684	1233.85		0.24619	0.195389	3.27472	0.549043	0.458929	0.0536147	1.2795	0.78334	0.0204767	0.106917	0.00726846	0.00109418	0.0200078	0.76905
98.9402	0	68.7073	90.0888	96.6048	98.6398	90.625	83.5526	82.7381	49.2541	100	54.0125	73.6067	73.95	5.55556	81.8182	1	4	3.61662	16.3	0.73528	1	3	0.163031	1511.9	0.443038	0.41862	2.0931	6.38396	0.909662	0.0939384	0.166025	1.1944	0.871594	0.02001	0.0802914	0.00787006	0.000334896	0.00167448	0.631279
89.7241	3.84615	21.0689	95.3804	82.1226	95.4218	100	81.25	75.6757	21.9711		31.6969	52.5346	61.7162	0	91.6667	1	2	3.61662	16.3	0.73528	1	2	0.27789	1127.16		0.17214	1.7545	3.53549	0.390625	0.263506	0.103284	0.3776	1.02739	0.018803	0.0579979	0.0193326	0.00211864	0.000794491	0.705773
67.8847	83.3333	40.256	96.0298	26.0355	55.2757	89.6552	88.5714	75	12.2661		96.9884	57.1912	65.4743	28.5714	66.6667	1	5	3.61662	16.3	0.73528	0	2	0.357502	879.646		0.201207	0.503018	5.4326	0.316298	0.111469	0.0529175	0.497	0.690616	0.0205231	0.121932	0.0120724	0.000402414	0.00140845	0.578873
97.5903	22.8758	50.9615	46.3996	88.927	95.5628	94.7917	88.2979	87.8788	43.6603		89.7426	56.3495	56.4852	14.4144	73.5294	1	5	3.61662	16.3	0.73528	1	4	0.272345	927.321	0	0.334966	0.180089	4.47342	0.461605	0.202276	0.0556116	1.3882	0.591152	0.0115978	0.215675	0.024276	0.000360179	0.00799597	0.460092
90.9684	9.09091	54.2491	27.1493	46.7884	96.9309	85	90.3226	70	26.699		43.8724	53.7559	67.1875	9.09091	64.2857	1	3	3.61662	16.3	0.73528	0	1	0.60991	614.162	0.184971	1.92941	0	5.78824	0.248941	0.144	0.0988235	0.2125	0.791786	0.0268235	0.161882	0.0225882	0.00141176	0.0127059	0.749176
87.4345	60	67.1429	85.7143	88.5714	95.7143	74.2857	77.1429	80	55.7143	78.2609	75.7143	71.4286	67.1429	8.89064	86.6384	1	51	3.61662	16.3	0.73528	1	7	0.145128	1215.38	0.659094	1.05509	0.569686	6.55855	0.171732	0.422578	0.0349321	9.2551	1.11285	0.0128686	0.0741753	0.0134953	0.00874113	0.0143813	0.71795
97.3392	16.2162	40.8129	20.5323	84.3556	89.0671	94.6429	80	70	30.401		61.1111	60.1824	64.4186	5.88235	77.9412	1	1	3.61662	16.3	0.73528	0	3	0.204275	1360.53	0	0.331583	0.690799	5.02901	0.551257	0.264161	0.0793037	0.3619	0.849589	0.0179608	0.100304	0.0185134	0.000276319	0.00497375	0.507875
68.4104	27.1429	85.7143	80.7232	83.5155	90.6206	76.9517	76.5957	68.1416	62.8571	0	82.6282	87.1429	78.5714	4.7081	86.2687	1	5	3.61662	16.3	0.73528	1	3	0.109247	1582.83	0.129614	0.391811	0.378932	5.2942	0.504121	0.349214	0.0693872	3.688	0.701295	0.0206345	0.0786063	0.00577549	0.000460954	0.0143438	0.666133
83.0024	34.7607	62.4322	76.0639	92.3552	99.0294	80.3279	72	76.4103	51.4286	100	67.0828	66.2475	61.6495	5.47445	82.0561	0	11	2.19784	20.4	0.653187	1	4	0.178751	1377.07	0.03861	0.518701	0.616834	2.07481	0.293669	0.350474	0.0726743	3.5666	0.917987	0.0141591	0.0863007	0.0215051	0.000252341	0.022907	0.668227
30.6826	6.66667	55.1647	63.6933	56.8076	91.4557	77.5194	50	69.4737	32.0388		80.0237	53.5398	52.1148	0	97.0588	0	4	7.36617	7.8	0.281353	1	4	0.339327	937.219	0.721881	1.96378	0.589134	2.8693	0.215579	0.186123	0.218416	0.4583	1.1692	0.0392756	0.0501855	0.0237835	0.000654593	0.00370936	0.332751
76.1605	57.5652	78.1836	63.2973	44.7646	93.8561	96.0245	79.3991	86.7679	52.9851	100	78.0823	80.4451	66.1976	6.75422	86.6105	1	8	7.36617	7.8	0.281353	1	3	0.0649745	1111.8	0.552288	0.911202	0.955292	3.15981	0.609682	0.398254	0.0603451	3.4021	1.3216	0.0203404	0.0602275	0.0148144	0.00114635	0.0153141	0.696922
40.7947		9.88764	0	23.4213	80.6122	82.5	56.25	33.3333	7.09779		73.704	33.7143	37.3913			1	1	7.36617	7.8	0.281353	0	2	0.203069	672.803	0.585774	7.33831	0	19.8383	0.108831	0.000621891	0.0764925	0.1608	2.92981	0.0211443	0.110075	0.0273632	0.00373134	0	0.641169
60.603	18.75	40.1731	67.0886	65.773	81.011	87.5	100	91.6667	29.0462		92.7071	66.6667	56.5217	0	89.3617	1	6	7.36617	7.8	0.281353	1	3	0.299037	887.895		3.63071	2.37107	8.89152	0.119443	0.16064	0.0992887	0.3374	2.02776	0.00652045	0.0569058	0.0130409	0.0017783	0.00918791	0.714582
24.6152	41.2698	56.1096	59.9472	34.9767	85.0418	87.8613	83.9286	69.7417	45.5106		17.8386	74.778	53.1844	7.40741	87.5622	0	3	4.56475	19	0.345449	1	3	0.138571	1029.79	0.898669	2.02763	0.971573	5.11381	0.0900507	0.280688	0.18855	1.0061	1.23468	0.0433357	0.0627174	0.046715	0.00357817	0.0108339	0.453136
20.2355	11.1111	49.4403	62.8483	60.1244	94.8375	100	77.0492	90.625	53.2503		8.81561	77.4436	61.3793	0	92.3077	0	2	4.56475	19	0.345449	1	2	0.417802	1162.16	1.19369	4.08915	1.92829		0.0387597	0.195736	0.171318	0.258	1.07647	0.0430233	0.0534884	0.0689922	0.000387597	0.00348837	0.364341
41.2476	0	72.6465	89.2183	27.935	82.2242	92.3077	84.7826	97.0588	40.5797		37.7854	52.0548	65.3179	20	100	0	1	4.56475	19	0.345449	1	2	0.389554	1300	1.1	2.69231	1.44231	4.03846	0.283462	0.227308	0.181154	0.26	1.24296	0.0438462	0.0569231	0.0273077	0.000384615	0.00192308	0.376923
25.2112	2.5	39.3004	8.6444	43.1673	61.0285	66.0377	85.7143	76.4423	36.2089		28.5454	71.374	49.8364	0	81.8182	0	4	4.56475	19	0.345449	0	4	0.267646	923.79	1.89516	1.59319	0.927543	3.3828	0.0558708	0.164993	0.342863	0.4582	1.46904	0.0783501	0.0597992	0.0763859	0.000436491	0.00109123	0.19773
42.8675	37.5	55.9813	41.0738	83.2811	92.2216	91.9779	83.2	74.4463	46.0122	100	45.3295	65.0071	67.9918	6.31912	76.2082	0	3	4.56475	19	0.345449	1	5	0.152217	1255.49	0.73035	1.34817	0.882508	3.01711	0.171078	0.29387	0.130819	3.2266	1.08945	0.0209199	0.0628835	0.0274902	0.00595054	0.0194942	0.577109
84.8064	19.6643	67.1073	20.3928	67.4682	96.2008	97.2881	70.1754	71.4801	51.9633		93.24	62.4933	58.6759	6.5	83.9888	0	7	2.23321	20.3	0.715512	1	4	0.186916	1465.47	0.549892	1.14382	0.466592	4.36955	0.5507	0.367885	0.0676007	2.0414	1.08018	0.0130793	0.0893994	0.0202312	0.000440874	0.0181248	0.652395
81.0666	24.1327	57.5154	56.1182	70.6227	84.1347	81.4029	74.0541	73.1469	24.631	100	24.8416	65.7054	62.2979	7.09251	83.5986	1	31	2.23321	20.3	0.715512	1	4	0.125429	1198.59	0.275499	0.526988	0.345933	1.71925	0.320146	0.43455	0.0518035	11.2811	1.03481	0.0151758	0.0818714	0.0210795	0.000735744	0.0206274	0.691511
94.72	35.1882	67.201	82.8571	37.2756	86.2066	87.4016	90.4412	78.3784	49.4271		98.1449	62.461	73.0118	4.34132	82.7826	1	12	2.95245	12.9	0.696886	1	2	0.237862	2450.38		0	0.685877	1.18484	0.744278	0.402368	0.0605192	4.815	0.634806	0.0090758	0.07946	0.0144964	0.000166147	0.0149117	0.767082
83.3379	57.1429	55.6591	81.1093	89.4305	92.6799	85.4497	75.641	68.1507	21.2836		74.8627	58.44	52.7256	4.95356	83.4437	1	9	4.7128	7.9	0.470155	1	4	0.0884483	1055.74	0.360364	0.816554	0.392125	1.99024	0.50253	0.328021	0.0862496	2.7861	0.938182	0.0276013	0.0942895	0.020351	0.00276372	0.0116651	0.595097
18.4329	52.8571	52.8571	30	44.2857	80.7227	98.6667	75.8503	59.403	11.4286	100	54.7538	49.1459	61.8998	10.8844	62.1253	0	7	3.48109	10.9	0.146367	0	3	0.162378	1004.5	0.1287	0.800769	0.576553	0.800769	0.0286355	0.29385	0.116143	1.561	0.819822	0.0345291	0.0486227	0.089558	0.00230621	0.00960923	0.647149
10.9584	0	56.7568	39.0805	54.108	90.5905	81.8182	84.1463	77.2277	41.4286		77.278	76.8657	70.0413	33.3333	75	0	2	3.48109	10.9	0.146367	1	2	0.252052	605.455		2.002	2.08542	1.001	0.003003	0.118785	0.249583	0.2997	1.03826	0.0487154	0.0497164	0.0680681	0.000667334	0.001001	0.493827
84.1857	64.2857	61.4286	61.4286	45.7143	98.5714	87.1429	88.5714	92.8571	34.2857	80	57.1429	56.8689	58.223	9.05707	51.8545	1	3	4.84156	11.1	0.588515	1	3	0.0937991	825.52	0.26465	0.45798	0.114495	1.14495	0.435997	0.321777	0.0656286	2.1835	0.759536	0.0334784	0.126998	0.00773987	0.00650332	0.0361346	0.761346
72.0704	41.3043	73.4435	69.4618	70.9214	88.0182	100	96.1538	95.9596	43.4392		70.5677	59.0613	69.9507	0	100	1	7	4.84156	11.1	0.588515	1	4	0.233334	911.175	0.176218	5.55818	1.06132	4.7956	0.317296	0.195126	0.0551887	0.636	0.899593	0.0235849	0.118868	0.0265723	0.00125786	0.000786163	0.666195
93.9698	37.3737	62.4548	66.2396	67.3513	78.7324	100	72.7273	80.829	41.3413		55.677	81.6412	71.5711	7.14286	76.9231	1	7	4.84156	11.1	0.588515	1	4	0.164094	1268.4	0.685185	0.798431	1.47139	4.42102	0.746783	0.249293	0.0484533	1.0959	0.962898	0.0264623	0.198832	0.00775618	0.00109499	0.00383247	0.469386
94.9323	22.2222	52.6709	69.7013	91.2292	92.1663	72.9167	90.4762	82.7586	52.2727	0	53.2372	80.6904	80.4426		84.6154	1	1	4.84156	11.1	0.588515	1	5	0.118103	1581.07	0.133333	0.303593	0.885478	2.10828	0.774498	0.10533	0.13687	1.1858	1.13321	0.0134087	0.0801147	0.00286726	0.000252994	0	0.5479
88.7834		27.9971	92.7273	35.0018	87.9967	73.3333	76.9231	66.6667	60	0	77.9733	91.0946	86.3095			1	5	4.84156	11.1	0.588515	0	2	0.220993	1124.35		0.128899	1.30188	3.9701	0.593194	0.0435679	0.169116	0.3879	1.07693	0.00721836	0.141789	0.0213973	0.00206239		0.720031
94.051	25	32.7128	100	99.9339	81.5378	100	75.8621	68.9655	27.8838		50.7283	65.2916	67.1035	0	70	1	4	4.84156	11.1	0.588515	1	3	0.343585	5986.67	0.37037	0.0927988	0.835189	2.56743	0.799988	0.79244	0.0171368	1.6164	0.450439	0.00451621	0.044296	0.000866122	0.000309329	0.000185598	0.682195
79.7546	37.6289	69.9085	93.5691	98.1183	98.011	92.0904	82.3077	87.5622	54.3518		92.7205	74.5272	69.5608	9.375	87.6923	1	7	4.84156	11.1	0.588515	1	3	0.175088	1123.48	0.547688	1.23159	0.836067	3.78802	0.577851	0.249984	0.0567882	1.5549	0.949796	0.0210946	0.105666	0.00707441	0.00115763	0.0045019	0.603254
63.7469	9.30233	78.654	72.3301	66.6762	96	88.5714	67.7019	81.9113	40.3893	50	79.8975	79.7178	54.0693	4.7619	84.4156	1	3	4.84156	11.1	0.588515	1	3	0.242674	1508.27	0.0984252	1.05717	0.699883	2.284	0.500718	0.24106	0.0654529	1.5324	0.898291	0.0314539	0.114069	0.0141608	0.000783085	0.0127251	0.651005
76.511	60.443	92.5852	99.95	89.103	97.6684	75.1152	76.3158	75	85.7433		78.8833	75.8745	64.28	8.73786	81.6667	1	2	4.84156	11.1	0.588515	1	2	0.148353	1398.49	0.20794	0.986753	0.790754	1.85185	0.359624	0.481346	0.0427142	1.4796	0.987317	0.00912409	0.0569749	0.0285888	0.000405515	0.00689375	0.596445
33.962	17.6471	8.40673	10.9813	22.4402	10.9091	22.2222	58.7719	60	10.1708		0.16239	34.0858	58.6916	0	100	0	2	4.02641	12.6	0.167069	0	3	0.0883509	1304.08	0	0.782473	1.83881	8.29421	0.0588419	0.2518	0.14288	0.639	2.07327	0.0300469	0.072144	0.0701095	0	0.000156495	0.274804
30.5739		29.5858	25	53.4427	95.2791	84	72.973	75.5814	30.05	94.2308	49.7342	77.907	58.5095	0	100	1	1	2.08984	15.3	0.638403	1	3	0.0202253	567.327	1.18069	5.26832	1.71793	33.2897	0.0344677	0.0008726	0.146161	0.4584	7.98197	0.047993	0.074171	0.0394852	0.384817	0.0004363	0.417321
56.2782	0	32.3404	3.84615	46.1703	67.1677	100	75.8621	80.6452	13.75	100	60.6788	39.8268	54.8523			1	7	2.08984	15.3	0.638403	0	2	0.681839	825.32	0.0767263	2.64952	0	4.33839	0.417106	0.029749	0.0480322	0.3227	0.741536	0.016114	0.0768516	0.0207623	0.00309885	0	0.667803
83.0958	17.1429	41.4286	45.7143	41.4286	78.5714	100	42.8571	71.4286	17.1429		94.2857	70	44.2857	9.25926	86.6485	1	5	2.08984	15.3	0.638403	1	3	0.211372	1395.39	0.372058	0.717721	0.816407	6.21187	0.378095	0.320139	0.0494151	2.7866	0.709791	0.0108376	0.0763655	0.0148568	0.00053829	0.0038398	0.649932
76.2419	20.9877	45.7143	65.7143	55.7143	87.0142	80.6452	71.8841	82.5028	54.2857	94.1176	89.1195	69.3235	59.5205	7.66423	75.5915	1	10	2.08984	15.3	0.638403	1	3	0.0611474	1027.34	1.07009	1.10302	0.0568569	2.85422	0.317967	0.159154	0.0548783	4.397	0.754264	0.0324085	0.143348	0.0279281	0.0028201	0.00752786	0.653696
71.4631	14.5917	24.9979	53.8886	29.5969	79.6563	74.9123	75.614	73.2493	9.38769		51.396	50.8228	53.0316	6.33126	74.7973	1	17	4.11698	16.3	0.544232	1	2	0.106383	1381.59	0.192225	0.55498	0.700846	1.72881	0.113447	0.450975	0.0291904	5.793	0.439963	0.0182634	0.0561885	0.0128603	0.000863111	0.030675	0.837632
84.6142	10	24.2857	78.5714	64.2857	88.5714	84.2857	82.8571	80	20	100	42.8571	75.7143	88.5714			1	2	4.11698	16.3	0.544232	0	3	0.0950528	1544.8	0.562225	1.83869	0	2.75329	0.760402	0.282059	0.0154488	1.0551	1.47353	0.0295707	0.0956307	0.0115629	0.00113733	0	0.720216
55.0528		27.5465	0	37.8896	77.4617	53.3784	76.087	83.9623	25.1713	99.0385	8.07047	65.6433	68.2195	100	87.0968	1	3	4.11698	16.3	0.544232	1	5	0.0156834	873.446	0.99435	6.35188	1.35834	18.1177	0.209056	0.0100906	0.0589909	0.773	7.29998	0.0377749	0.0875809	0.047348	0.31022	0.000905563	0.422898
92.0927	8.92857	66.4322	92.1325	99.0143	90.77	100	75		32.1373		70.2287	55.4545	63.4783	0	61.9048	0	2	1.59895	10.5	0.649005	1	3	0.426255	3393.64	0	0	1.07733	1.67774	0.653551	0.354624	0.0510986	0.5871	1.02737	0.000681315	0.0270823	0.00408789	0	0.00340657	0.2434
97.1741	7.74194	61.7112	79.6214	98.065	96.422	92.8571	44.8276	68.4211	40.028	100	91.8065	35.8295	53.2491	5.09915	79.3629	1	6	2.86202	17.6	0.706597	0	3	0.0643603	1182.93	0	0.382182	0.747912	2.58162	0.709036	0.388661	0.0207542	1.9755	0.569901	0.00911162	0.0449506	0.00774487	0.000404961	0.0178183	0.554543
83.061	51.4706	35.2941	68.8356	76.2906	61.6151	81.746	73.8095	68.0851	17.7294	100	95.0631	46.0674	69.0837	9.78261	53.8462	1	3	2.86202	17.6	0.706597	0	6	0.261583	1365.93	0.755162	1.12839	0.998812	6.67315	0.0889753	0.271893	0.0337976	0.9261	1.05383	0.0138214	0.0613325	0.0195443	0.00118778	0.00993413	0.930137
43.9348	81.5789	47.0457	59.3123	60.0074	61.6983	82.3529	73.6111	79.4118	45.3219	0	47.502	39.1924	61.6418	14.8148	79.3103	0	3	2.86202	17.6	0.706597	0	3	0.445465	1205.74		0.0626409	0.281884	3.63317	0.0874468	0.224756	0.215234	0.3991	0.699291	0.0330744	0.108995	0.041343	0.000250564	0.00726635	0.697319
74.718	28.5714	47.1429	63.1622	70	82.5668	82.6291	64.3192	73.6342	31.9842	0	75.1803	65.1152	53.5914	9.52381	62.8064	1	4	2.86202	17.6	0.706597	1	5	0.0296401	539.091	0.822562	2.17794	0.620323	5.34404	0.206096	0.434135	0.0439221	2.7526	1.45306	0.0387997	0.0818136	0.0148587	0.00319698	0.0282642	0.886653
82.2638	18.0328	65.7143	61.4286	54.2857	84.2857	96.2963	100	97.2973	34.2857	96.9697	35.7143	60	65.7143	7.47331	98.2792	1	4	2.86202	17.6	0.706597	1	4	0.124511	952.844	1.32109	1.25591	0.248694	2.10147	0.281522	0.129818	0.0360607	0.8042	1.45138	0.0128078	0.0981099	0.0360607	0.087043	0.0348172	0.581572
38.0913	53.7594	25.7143	38.5714	45.7143	78.5714	78.5714	68.2927	62.0482	57.7096	100	27.1429	61.4286	47.1429		100	0	4	2.86202	17.6	0.706597	0	3	0.219717	1375.09	0.215548	1.17564	1.28485	4.49698	0.0312219	0.465245	0.0458692	0.7783	0.874242	0.0178594	0.0526789	0.0328922	0.000513941	0	0.676474
87.9199	34.0206	44.8238	72.314	89.9662	71.2096	69.3878	85.4962	65.9664	39.7263		93.9388	86.5891	60.9475	3.92157	72.2222	1	7	3.9349	12.4	0.539743	0	3	0.235488	894.935	0.172078	0.36642	0.62763	6.62458	0.448774	0.184661	0.157162	1.3782	0.871394	0.031708	0.144028	0.0222029	0.000870701	0.00391815	0.727035
45.7916	20.9877	51.4286	61.4286	61.4286	78.9009	85.2632	85.0575	76.9231	31.4286	100	52.8571	57.1429	57.7465	28.5714	84.058	1	15	3.9349	12.4	0.539743	0	3	0.135857	942.036	0.275449	1.58912	0.232011	9.22324	0.055047	0.232393	0.0942029	0.7866	1.44321	0.0369947	0.0996695	0.0564455	0.000762777	0.00101704	0.624587
75.5538	58.1893	60.1955	80.8623	75.0171	98.4759	89.3993	77.8723	84.5669	50.8488	100	67.4919	72.7252	63.5044	6.66667	78.5368	1	17	3.9349	12.4	0.539743	1	5	0.11829	1139.62	0.458239	1.28678	0.616613	6.27553	0.382668	0.369387	0.057928	6.5357	1.18446	0.0200132	0.0754166	0.021329	0.00379454	0.0145662	0.662056
57.1366	10	32.833	4.65116	34.1996	74.381	58.3333	77.5862	84.6154	19.1667		24.0188	57.8544	65	0		1	2	3.9349	12.4	0.539743	0	6	0.241961	538.249	0.615207	15.9247	2.41866	12.3074	0.0967466	0.0659247	0.0860445	0.2336	1.77368	0.0530822	0.11601	0.0749144	0.0115582	0.000856164	0.672945
80.757	29.1045	74.9245	50.4401	50.2422	85.7702	95.1807	76.4706	86.6295	49.5334		59.8098	66.0557	72.9947	7.79221	88.9764	1	2	3.9349	12.4	0.539743	1	2	0.148972	892.468	0.267695	1.8302	0	7.4123	0.17153	0.229995	0.089578	0.9835	1.25577	0.0228775	0.146518	0.0296899	0.000813421	0.00782918	0.70361
65.206	55.1849	66.1244	71.3986	74.6502	90.6288	92.4051	87.372	82.3158	58.1336	100	83.4121	82.0137	70.0175	10.2314	68.1337	1	12	3.9349	12.4	0.539743	1	4	0.0946952	1353.18	0.484378	1.7485	0.300463	5.75009	0.424532	0.299424	0.0644047	6.5399	1.05703	0.0283796	0.100353	0.0224468	0.000275234	0.0124773	0.72677
74.5719	22.5016	59.2185	52.9988	61.5591	87.9181	90.9224	69.863	71.5678	37.0969	50	82.5603	68.653	65.5211	6.42424	83.1567	0	31	3.9349	12.4	0.539743	1	6	0.0183774	2227.13	0.56865	0.408547	0.21977	2.89561	0.511	0.361545	0.0682528	17.7458	1.29098	0.00919091	0.033653	0.00529139	0.00433905	0.00912329	0.868532
92.4414	45.7143	56.4658	80	68.0573	97.4476	90.5797	84.7025	84.7703	45.3256	95	57.3051	71.2373	69.8964	5.55556	68.0205	1	23	3.9349	12.4	0.539743	0	6	0.0704727	1063.01	0.371503	1.08888	0.994163	10.3088	0.388835	0.36865	0.0987954	9.4225	1.5188	0.0297798	0.112295	0.0172035	0.0118122	0.0112072	0.563534
64.1981	23.0769	39.4589	11.5385	42.6581	95.2223	96.6667	38.4615	48.3871	20.2822	50	82.349	74.6835	59.5801	0	71.4286	1	2	3.9349	12.4	0.539743	1	5	0.169465	1309.17	0.30581	3.52721	2.14319	4.88204	0.0446157	0.137117	0.0929689	0.4281	1.60614	0.0158841	0.0371409	0.0175193	0.00210231	0.00186872	0.625555
78.7308	39.1801	58.2834	84.1072	72.4729	98.6103	95.8541	83.7446	86.7711	39.9205	80	59.0427	67.4372	70.849	5.59647	69.0233	1	40	3.9349	12.4	0.539743	1	7	0.0981687	978.763	0.26091	2.54065	0.333848	8.70216	0.396609	0.257088	0.057432	13.7937	1.32758	0.027991	0.0862278	0.0134989	0.00876487	0.0147821	0.602761
75.7252	47.8088	56.2229	91.0961	83.0498	94.8221	92.8767	89.2116	83.3028	54.3218		54.9926	70.6972	71.1392	8.12641	66.6989	1	14	3.9349	12.4	0.539743	1	7	0.135629	1523.91	0.226043	0.406343	1.00593	7.44892	0.597084	0.340095	0.0594368	4.7866	0.792958	0.0127648	0.0556136	0.016964	0.000396941	0.0103623	0.73407
69.216	41.1043	56.6687	86.6212	86.0283	84.6113	92.1852	81.1594	88.0292	40.4379	100	84.228	65.8802	65.0395	6.43564	77.8851	1	12	3.9349	12.4	0.539743	1	5	0.108697	1469.64	0.282172	0.46746	0.69853	10.6467	0.318785	0.324471	0.0475061	6.5781	0.900799	0.0141378	0.0709627	0.0121768	0.00415013	0.0152324	0.582357
80.6837	51.184	60.9576	91.3909	68.2881	87.0843	94.8893	82.5581	85.8801	40.1645	100	75.6212	70.5158	67.5694	8.59107	75.2182	1	9	3.9349	12.4	0.539743	1	6	0.0977486	1205.63	0.381056	2.18674	0.200934	4.83147	0.401723	0.395786	0.0742913	2.7621	0.831402	0.0261757	0.0941675	0.0183556	0.000868904	0.0104993	0.745266
67.0939	50	22.0654	44.6809	34.25	74.4995	55.754	80.0797	83.0508	17.4843	100	45.0472	61.9677	63.6364	20	66.0377	1	50	7.84258	10.2	0.590613	0	7	0.245172	504.188	0.807109	3.18358	0.509646	14.2428	0.223206	0.0220801	0.0632891	1.8297	1.62924	0.030934	0.0744384	0.0350331	0.0475488	0.00153031	0.533366
71.0692		59.633		60.8479	71.6312	83.3333			1.14943		57.9487	72.7273	53.8462			1	2	7.84258	10.2	0.590613	1	2	0.726673	292.617	0	28.8991	0	30.2752	0.0321101	0	0.016055	0.0436	2.22053	0.0137615	0.0298165	0.016055	0.0688073		0.529817
75.3018	70.5882	34.2723	56.9091	63.0071	80.3458	87.8788	61.5385	69.4737	16.1512	100	32.8537	68.9655	60.1515	0	72.2222	1	5	7.84258	10.2	0.590613	0	2	0.328739	793.961	0.170515	0.794183	1.566	8.07606	0.319463	0.215884	0.124161	0.447	1.90001	0.0221477	0.0758389		0.0214765	0.0033557	0.631767
93.2941	67.0635	74.4593	75.1756	50.3692	94.4358	95.2128	89.7059	91.2621	42.001	100	34.8699	64.9318	62.7358	7.76699	81.4103	1	4	7.84258	10.2	0.590613	0	5	0.17789	901.21	0.47882	1.53601	0	16.3379	0.710257	0.382575	0.0659728	1.1914	1.5276	0.0156958	0.0794863	0.00830955	0.0333221	0.0172066	0.588551
96.3225	76.197	72.5677	81.6198	77.4402	90.1079	84.7059	86.6667	89.0446	80.0685	100	73.5094	83.7184	70.2943	5.68182	87.5254	1	12	7.84258	10.2	0.590613	1	6	0.071241	1176.02	0.264997	0.184758	0.417337	3.19161	0.811068	0.21958	0.187541	6.9009	1.51755	0.0250257	0.0795259	0.0157661	0.000130418	0.00763668	0.61208
86.5651	31.8523	58.8581	62.3087	40.5392	98.7326	87.0919	86.6242	81.1183	28.1293	77.7778	59.9162	62.1301	64.6027	7.04787	81.8617	1	17	2.95758	14.6	0.672423	1	6	0.14428	1301.53	0.229437	0.490598	0.139577	2.66206	0.342397	0.367794	0.0602141	8.4183	0.672794	0.018341	0.0988917	0.024328	0.00331421	0.0178896	0.746612
64.7332	50.4587	56.8068	90.3519	89.0744	95.4355	87.5598	96.8	92.9507	49.3199	100	76.1235	65.0678	64.4001	5.96817	69.7802	1	30	4.18895	11	0.307759	1	7	0.124908	1182.61	0.359337	0.487095	0.44171	4.37576	0.269178	0.330577	0.083579	11.1272	1.10438	0.0233033	0.0732889	0.0501654	0.0019322	0.0134805	0.59351
73.1643	65.625	62.8571	59.0461	42.8571	77.8216	90	80.4651	86.2745	57.1429		41.4286	72.3325	63.0186	1.75439	49.0196	1	17	5.15823	6.6	0.60211	0	4	0.107293	720.222	0.922222	1.61987	0.539957	0.308547	0.371645	0.131904	0.0931811	0.6482	2.66801	0.0975008	0.129281	0.034403	0.0120333	0.00879358	0.57436
74.8892	33.0709	46.0618	0	35.561	86.9383	87.5	80.7692	79.4521	35.1852		68.5484	69.5971	56.6532	50	83.3333	1	1	3.75417	13.9	0.550066	1	2	0.171639	919.437	0.0239437	2.14461	3.10585	1.6008	0.102788	0.403493	0.0899203	0.6528	1.42955	0.0136336	0.0428922	0.0281863	0.000612745	0.000306373	0.805147
72.747	57.6577	40.5384	63.4915	64.4868	98.4	68.4211	87.0229	73.1544	33.7183	80	4.46463	70.9356	59.5072			1	8	3.75417	13.9	0.550066	0	4	0.0903411	1509.03	0.176262	0.621703	1.7038	1.69555	0.155096	0.289422	0.0656085	2.1232	0.674084	0.0107856	0.0659382	0.0131876	0.000470987		0.561605
81.4717	60	59.8072	66.23	70.0372	86.8175	81.761	82.1256	77.7174	38.9968	100	38.832	62.6727	83.0111	6.09911	68.4685	1	18	3.75417	13.9	0.550066	1	4	0.0383389	673.574	0.728711	0.559388	0	2.44639	0.50882	0.245348	0.0892411	2.6815	1.84075	0.0192057	0.114786	0.00171546	0.00887563	0.0292747	0.637181
81.1703	51.3258	59.7628	76.6784	68.0824	88.979	92.7632	87.3626	85.6855	61.9425	0	73.3594	84.8011	61.7426	9.375	87.5	1	9	5.13702	9.3	0.67683	1	3	0.091327	1208.04	0.30971	0.843034	0.547395	3.95187	0.345667	0.39223	0.106199	2.1648	1.26414	0.0255913	0.0993163	0.0199095	0.00101626	0.0043884	0.811807
91.8489	40.6061	36.6667	32.4347	51.6551	79.2841	41.0853	88.8889	75	20.4301		22.2581	55.8442	63.8298	0	100	1	5	5.13702	9.3	0.67683	1	1	0.318394	776.238	0.0309406	0.797194	0	1.79369	0.518495	0.774872	0.00749362	0.6272	0.574212	0.0020727	0.0129145	0.00510204	0	0.000318878	0.654815
90.6336	71.4286	67.9641	59.5238	76.473	85.666	100	88.8889	83.1683	76.4609		45.8252	82.8488	72.4304		50	1	2	5.13702	9.3	0.67683	1	1	0.351008	663.889	0.252525	1.04603	0	5.32522	0.661468	0.077596	0.44922	0.2629	1.25325	0.0658045	0.177254	0.019399	0.000380373		0.457208
96.3832	64.5161	79.9211	59.6062	59.3533	94.1879	96.4072	89.1304	89.9225	73.1646	100	57.521	69.697	64.8089	7.6	76.6849	1	4	5.13702	9.3	0.67683	1	6	0.149394	1213.06	0.71647	0.581462	0.98247	5.27612	0.649691	0.399691	0.0578598	1.7456	1.52763	0.0096242	0.0845555	0.000802017	0.000229148	0.0144936	0.611366
66.8232	54.2373	43.5244	95.2854	55.4228	94.5444	100	90	82.4176	39.1518	80	39.5935	67.1368	56.1944	5.94059	64.0719	1	22	5.13702	9.3	0.67683	1	6	0.161837	688.582	0.864891	2.45267	0.252176	1.64433	0.139284	0.105983	0.0784856	0.7237	1.92757	0.0859472	0.161807	0.0512643	0.019345	0.0139561	0.753213
90.8868	41.5504	58.7395	44.5606	38.1917	89.2478	92.973	78.8462	79.0541	66.281		26.9704	54.5246	57.3609	4.90566	81.9277	1	12	5.13702	9.3	0.67683	1	5	0.214098	1556.3	0.926095	0.293135	1.13003	2.82875	0.754412	0.417746	0.0816087	3.4114	1.03854	0.0126927	0.0683883	0.0135721	0.000117254	0.0087061	0.651082
93.1558	65.0794	88.5714	99.611	61.9987	58.5745	90.8555	92.2388	88.975	61.4286	43.75	96.9996	48.964	52.6939	4.13793	68.3077	1	17	5.13702	9.3	0.67683	1	3	0.0392258	1967.17		1.9596	1.29809	1.2095	0.358878	0.343048	0.0503129	6.5192	0.579794	0.0108602	0.07889	0.018085	0.00023009	0.0022242	0.713661
64.7297	26.7717	54.9654	53.1846	40.2831	82.4353	92.8839	63.0872	76.7094	42.3793	100	52.7889	70.2738	60.1053	0	86.6667	1	13	4.96955	13.4	0.42287	1	5	0.0626361	868.793	0.363732	12.117	0.485407	2.21467	0.417268	0.205934	0.102785	1.6481	1.7801	0.030338	0.0994478	0.0189309	0.011043	0.000182028	0.654208
94.4303	91.4286	66.6667	91.4916	52.8571	94.0626	90.7643	69.1358	71.0526	38.5714		48.5714	71.0387	57.9189	6.85484	79.7695	1	11	4.96955	13.4	0.42287	0	3	0.153441	833.396	0.172165	0.650281	0.896257	4.52369	0.754477	0.458853	0.0523617	2.6527	1.19155	0.00919818	0.0631809	0.0117239	7.53949e-05	0.0280092	0.557244
62.5306	32.5949	67.7234	92.9092	49.1915	81.2984	96.1832	63.7931	64.5833	23.8522	50	41.9284	77.551	61.1921	6.80628	62.3853	1	2	4.96955	13.4	0.42287	1	1	0.136024	741.644	0.0566298	3.30571	0	5.345	0.33234	0.370984	0.0552193	1.0739	1.24779	0.0186237	0.0435795	0.0159233	0.000279356	0.0181581	0.70379
16.0933	7.14286	42.0732	70.7547	65.0125	99.4352	93.3333	64.8	76.4493	40.1382		89.9715	62.1918	62.1253	0	69.2308	0	14	3.53502	17.2	0.196314	1	5	0.188286	755.98	0.451295	7.46208	2.29979	4.42832	0.00114174	0.199478	0.151036	0.6131	1.66753	0.0520307	0.0784538	0.0530093	0.000815528	0.00212037	0.519328
8.17439	7.14286	55.0562	97.5	47.9891	86.5887	31.25	56.383	57.1429	24.3048		9.8659	92.3529	68.0484	0	100	0	1	3.53502	17.2	0.196314	1	2	0.339101	624.749	0.334448	3.21199	0	10.8137	0.00428266	0.148822	0.332976	0.1868	1.58401	0.0615632	0.122056	0.0717345	0	0.000535332	0.285867
22.3426	25.3178	57.1983	54.1973	58.4751	73.6186	64.9254	84.7525	80.0919	49.617	25	3.7755	71.7247	76.113	1.20482	71.0145	0	8	3.53502	17.2	0.196314	0	4	0.112933	767.168	0.798563	0.784497	0.714244	3.03993	0.042357	0.411481	0.0856215	3.4162	1.37576	0.0296821	0.0763714	0.0538317	0.00553246	0.0024296	0.672121
61.994	4	42.4129	28.1132	66.2326	90.774	88.2353	54.386	35	52.7039	100	60.5263	52.9968	50	16.6667	97.3684	0	4	3.89881	18.8	0.233654	0	3	0.138445	1121.23	0.851955	1.73144	3.47534	11.8959	0.00298954	0.229198	0.160189	0.4014	2.53382	0.031141	0.0687593	0.0338814	0.00548082	0.00298954	0.500249
17.1853	5	36.3322	0	31.0764	83.5616	91.1111	62.2951	74.4898	17.341		18.8667	85.1351	67.1958	0	75	0	2	3.89881	18.8	0.233654	0	2	0.253881	993.636	0.363636	0	1.32662	1.5401	0.0161635	0.187862	0.204636	0.3279	1.26645	0.0365965	0.0466606	0.0625191	0.000609942	0.00121988	0.533699
77.9018	59.4828	17.5189	44.6494	27.8616	68.81	56.0976	90.2913	80.4082	6.43101	100	50.2792	78.6311	55.5733		63.1579	1	9	3.98676	11.4	0.612871	0	2	0.123903	1043.85	0.410317	0.449236	0.86478	0.758086	0.153639	0.235288	0.0978212	0.8904	0.936948	0.0388589	0.142071	0.0317835	0.0132525	0	0.81761
66.4268	67.2727	66.6097	77.4381	75.6855	94.8671	96.1957	71.4286	76.9231	75.2312		93.3875	71.7054	63.703	5.19481	80.2469	0	3	5.02912	9.4	0.359604	0	4	0.166436	1028.02	0.890855	2.10187	1.15136	5.58824	0.373171	0.33472	0.0935438	0.697	1.36761	0.0272597	0.0807747	0.0197991	0.000286944	0.0107604	0.502582
53.1642	31.3673	76.9959	88.2908	92.5737	94.4574	99.7076	88.2075	89.7638	52.8539	100	79.4177	71.926	72.4938	5.76441	96.1677	1	7	5.02912	9.4	0.359604	1	4	0.0742716	948.034	0.347043	1.80025	0.685582	4.32883	0.356186	0.334589	0.0741315	3.1579	1.32561	0.0240033	0.0727382	0.0298616	0.000823332	0.0125716	0.446848
21.5357	1.50376	68.0203	41.196	36.3864	76.9308	87.931	66.6667	87.5758	38.4879	100	10.1528	74.3146	72.806	0	84.8921	0	7	5.02912	9.4	0.359604	1	3	0.154503	543.983	0.719915	7.00265	0.780885	5.23835	0.066677	0.222231	0.167549	1.2838	1.54619	0.0446331	0.0615361	0.0539804	0.0214208	0.00537467	0.482162
71.2391	21.0526	73.5857	59.8739	48.4843	98.1809	90.1316	78.5714	71.9008	41.7488		63.8418	64.1026	58.3189	3.63636	86.2559	0	4	5.02912	9.4	0.359604	1	2	0.142231	1115.98	0.396617	1.63803	1.33906	3.37292	0.541351	0.353714	0.0769749	1.1874	1.44822	0.0129695	0.0673741	0.0191174	0.000168435	0.00555836	0.648391
49.0816	50	72.5775	75.6858	73.7191	90.1773	94.2857	72.973	75	35.2234		38.7285	59.8639	80.8442	10.7143	95	0	2	5.02912	9.4	0.359604	1	4	0.195012	971.298	0.765376	2.31004	0.703565	4.69043	0.242964	0.271107	0.144465	0.4264	1.36711	0.0309568	0.0752814	0.0422139	0.000234522	0.0065666	0.446998
67.2984	53.4216	75.5774	64.1687	44.8473	83.9906	94.9686	65.0847	82.0442	40.5861	100	63.196	62.8563	48.0557	7.08535	82.6473	1	15	5.02912	9.4	0.359604	1	6	0.0724976	626.676	0.461662	2.31217	0.491393	3.84973	0.456455	0.369644	0.0610607	4.299	1.71603	0.0254478	0.103629	0.0234473	0.0189579	0.0140963	0.648942
53.6922	20.9776	35.0862	24.6789	27.9685	93.2413	78.2609	74.0838	72.9258	25.5616	100	1.77723	60.8757	68.8244	12.1951	79.9615	0	15	3.9834	17.1	0.532897	1	2	0.159484	1336.24	2.39286	0.300136	0.477588	1.62555	0.142035	0.285019	0.0926113	6.8469	0.697005	0.0293417	0.110459	0.0430852	0.00385576	0.00214696	0.593495
13.4444	0	13.7769	24.5421	38.6536	69.5936	90.4306	92.4528	56.9106	12.0161		42.5206	88.5522	51.0667	80	83.3333	0	4	1.17353	21.3	0.173995	0	2	0.287046	948.042	0.522193	0.826219	0.688516	3.16717	0.019003	0.12228	0.163316	0.3631	1.03335	0.0520518	0.0856513	0.0583861	0	0.00137703	0.388047
83.9928	58.0592	54.7937	78.3062	32.1414	90.8332	98.7535	78.3333	79.6392	55.6859	100	40.9952	60.5828	52.6129	6.59341	79.159	0	8	2.23701	24.7	0.708208	1	3	0.203172	1256.34	0.493421	0.424537	0.99308	6.69347	0.301926	0.386647	0.0617169	2.6735	0.969466	0.0180288	0.07608	0.0301851	0.000374042	0.0200112	0.728259
82.412	37.8045	67.6752	92.1041	82.2709	98.8013	92.9465	88.1978	79.3494	46.7145	100	96.5523	63.1461	67.2154	5.92359	86.3303	0	20	2.23701	24.7	0.708208	1	4	0.1371	1427.08	0.0215003	0.177207	0.497441	2.23633	0.38304	0.377193	0.053348	15.0671	0.886924	0.0166455	0.0872696	0.0195525	0.000530958	0.0189618	0.646694
73.3036	48.5714	57.1891	55.2047	56.2485	94.8079	82.8737	16.6667	91.4013	34.4046	100	32.3364	77.224	62.2455	7.0459	85.9526	1	18	3.80706	9.8	0.541793	1	6	0.014788	1128.53		1.99863	0.00948119	6.579	0.345732	0.377124	0.071052	10.5472	1.22252	0.0242339	0.0889336	0.0106189	0.00103345	0.0145441	0.676227
86.0502	33.787	65.5688	65.9056	65.6188	89.0709	98.1959	97.2222	88.3028	13.4379	100	34.3096	68.0201	77.7552	5.7041	88.7888	1	25	3.80706	9.8	0.541793	1	5	0.154245	1636.53	0.337934	0.965135	0.880797	3.37831	0.46268	0.380912	0.0619482	7.3513	1.26543	0.0121747	0.0708174	0.00874675	0.000258458	0.0152626	0.673432
73.5458	40.9786	66.1518	83.0887	63.8991	83.7474	86.4686	79.8701	83.7333	43.4862	100	51.755	70.4602	68.8181	4.22764	83.0206	1	8	6.16306	19	0.526534	1	4	0.110887	1585.76	0.533034	2.51396	0.74731	7.1131	0.401626	0.381239	0.0610388	2.4722	1.02468	0.020953	0.0715961	0.0207912	0.00266969	0.0246339	0.541744
63.8885	12.8571	7.14286	70	20	84.2857	98.5714	80	67.1429	17.1429	66.6667	48.5714	48.5714	48.5714	6.66667	60.3865	1	12	6.16306	19	0.526534	1	3	0.160839	862.837		0.685819	0.204405	2.54892	0.164686	0.202931	0.0893575	2.2382	1.02826	0.0366813	0.137521	0.033241	0.00142972	0.00406577	0.812707
79.9382	38.4615	62.8521	79.8261	75.7504	85.567	100	100	95.6522	50.4739		59.403	71.7073	66.1184	13.3333	85.3659	0	3	6.16306	19	0.526534	0	2	0.393246	1325.98	0	1.84843	2.45841	7.07948	0.539372	0.368207	0.0654344	0.2705	1.22916	0.0118299	0.0787431	0.0247689	0	0.00591497	0.477634
51.8713	8.62069	31.1018	39.1117	19.517	77.4009	77.0833	65	61.2245	23.5632		28.3522	67.3759	63.0648	6.83761	27.7778	0	2	1.12919	16.6	0.442258	1	1	0.229079	743.168	0.340594	0.626166	0	6.32827	0.128964	0.25846	0.0498268	0.3753	1.00541	0.0194511	0.0772715	0.0253131	0.000799361	0.0295763	0.71223
54.1845	59.9407	32.3157	57.2273	86.9719	85.8442	83.4337	84.8276	76.4706	9.86678	100	53.8148	60.1236	59.6925	20	84.0951	0	11	1.12919	16.6	0.442258	0	3	0.108675	1597.6	0.0428082	0.0643087	0.131297		0.060075	0.390166	0.0619239	3.732	0.550919	0.0118703	0.0649786	0.0291533	0.000241158	0.000267953	0.678644
70.8454	41.9355	61.6766	48.7603	53.7543	94.7867	81.9149	100	66.6667	23.7581	100	52.8571	64.1256	64.3154	2.38095	68.2927	1	2	2.13775	11.7	0.491926	0	5	0.373386	587.985	0.125693	6.52311	0.817353	10.8928	0.421566	0.319711	0.0462119	0.3181	1.29377	0.00911663	0.0672744	0.00628733	0.000314367	0.0132034	0.546369
53.842	14.7122	32.8058	49.9005	59.3454	68.9003	90.6504	72.7273	67.2229	18.8968	100	44.0403	63.0562	62.7517	10.3896	81.0345	0	22	3.60274	24.8	0.514951	0	3	0.232549	972.954	1.3509	0	0.980844	7.78626	0.0615872	0.25862	0.149734	3.4715	0.941746	0.027769	0.0746363	0.0287772	0.000460896	0.00668299	0.474924
92.3407	41.0428	62.5373	60.7492	48.5122	89.3471	77.8912	82.8326	72.6271	40.2195	100	94.0734	67.4004	60.0707	8.48287	79.7695	1	22	4.20677	9	0.38767	1	5	0.231992	1437.7	0.0512684	1.70499	0.531648	4.26154	0.426154	0.323019	0.0533227	5.3842	0.78463	0.0230675	0.0897069	0.020653	0.00323168	0.011348	0.481984
78.3505	41.9862	75.009	78.181	64.3657	98.0093	77.9472	72.3831	82.8678	34.0259	66.6667	74.4421	72.6185	75.5081	7.52325	84.2151	1	7	6.17579	10.8	0.218275	1	3	0.191543	811.478	0.540894	1.33198	0.872066	6.41638	0.355402	0.35291	0.0520242	5.3379	0.957678	0.0219	0.0786452	0.0169355	0.000412147	0.0219	0.522022
55.5453	27.027	39.893	61.982	57.1429	74.7971	82.9091	80	80.4167	21.5065	100	27.1429	58.5319	57.2551	15.3846	82.9787	1	21	6.56509	14	0.458568	1	7	0.26402	712.723	1.0644	12.6203	2.20561	48.8393	0.0924117	0.0658194	0.066554	1.3613	2.44566	0.0332036	0.0834496	0.0589877	0.00411371	0.00411371	0.680526
75.2579	54.6383	59.6999	57.5657	31.4286	94.7884	80.454	85.1115	65.3249	45.9308	100	17.1429	67.7987	66.1553	9.45122	73.9629	1	30	6.56509	14	0.458568	1	7	0.10637	866.404	0.689421	1.35775	0.470528	1.97461	0.312565	0.390725	0.0602725	16.4868	0.890268	0.021223	0.0631596	0.0184451	0.00391222	0.0179356	0.599474
98.0106	16.6667	86.9884	47.8673	63.4178	92.0455	70.5882	91.6667	84	35.4057		80.3652	65.9051	67.6471	9.09091	80.292	1	3	6.56509	14	0.458568	0	2	0.178803	971.247		2.39717	0.137543	9.11711	0.885512	0.10951	0.037202	0.3817	1.07315	0.0115274	0.143306	0.00759759	0.0288184	0.0151952	0.126277
15.6444	0	27.6	91.1111	29.5486	95.069	25	100	26.3158	57.8571		14.6789	72.4832	78.098			0	1	0	13.2	0.116732	0	4	0.454639	1037.5		3.01205	3.76506	9.03614	0.0361446	0.131325	0.262651	0.166	1.12507	0.0156627	0.0626506	0.0228916	0	0	0.387349
48.9189	35.6117	46.4439	57.6753	50.1766	81.5872	91.6342	71.5411	71.4608	26.4533	100	55.0353	62.4318	67.4499	10.2828	81.1703	1	27	3.02201	11.5	0.301065	0	5	0.124247	843.954	0.425315	1.16426	0.646691	5.94448	0.145481	0.376777	0.0721896	9.2548	0.902027	0.0253382	0.0690669	0.037278	0.00356572	0.0122207	0.641505
62.3687	38.0531	57.9437	35.5821	73.9989	87.8929	94.8357	84.2105	73.4375	39.1286	100	78.5271	70.1346	60.8371	4.375	77.5735	0	8	4.33033	9.1	0.314127	1	2	0.203178	996.927	0.676091	1.54131	0.912454	5.53329	0.264982	0.347472	0.0439581	1.622	0.964673	0.0180641	0.052836	0.0170777	0.00184957	0.00967941	0.401233
21.4367	35.1351	44.6602	47.5113	70.0639	85.2486	80.6452	76.9231	70.1923	44.4592	100	52.7172	66.2963	72.006	7.14286	75	0	3	5.39345	10.9	0.213365	0	2	0.410251	970.975	0.317797	2.29108	0.98189	8.54244	0.0137465	0.150993	0.195069	0.4583	1.12223	0.0394938	0.0610954	0.0460397	0.00109099	0	0.480689
30.5331	13.3333	44.7873	28.4464	67.6998	83.112	86.1446	76.9841	78.9238	38.1379		63.917	72.1393	70.8425	12.1951	78.0488	1	5	5.43033	15	0.183452	0	3	0.0816947	1654.9	0.432277	0.940357	1.72834	1.00131	0.096909	0.335742	0.103788	1.1485	0.823421	0.0276012	0.073313	0.0436221	0.00026121	0.00365694	0.624728
49.561	10.5263	52.8811	92.8571	96.3483	99.212	89.1304	78.3784	77.3585	47.7895		97.8657	80.3059	67.4847	33.3333	60	0	4	3.13472	16.4	0.238408	0	1	0.277572	629.224	1.03196	0	0.441461	5.92646	0.250121	0.115143	0.120464	0.4134	1.26179	0.0486212	0.130382	0.0360426	0.000483793	0.000725689	0.380503
37.9978	48.3871	54.7335	66.9889	78.6369	93.3916	67.374	67.1533	67.4912	29.771	100	36.0553	76.7241	72.6606	10.3448	78.3333	0	6	1.67757	20.9	0.400772	0	5	0.173545	1016.47	0.17121	1.07285	0.753675	8.5184	0.11973	0.333548	0.125523	0.9321	0.988289	0.0394807	0.0917284	0.0419483	0.000321854	0.00311125	0.417444
63.7174	30.25	72.1281	78.1709	96.2771	94.7266	92.5455	89.3805	85.0772	55.1055	100	79.5665	68.6769	70.0114	12.6609	81.5821	1	12	3.14917	19.9	0.475524	1	4	0.173309	831.19	0.658528	2.50714	0.642299	9.59	0.0831161	0.30007	0.102561	2.4171	1.27604	0.0333457	0.124819	0.0578793	0.00951554	0.0190724	0.643829
35.0519	23.0769	57.6343	44.4444	66.6137	97.0517	97.9381	92	76	42.2663		95.6076	73.2143	66.7732	7.46269	78.7037	0	3	5.67997	7.2	0.102686	0	3	0.410992	984.5	0.356667	1.312	1.40088	7.0171	0.182665	0.183511	0.0964957	0.5907	0.914431	0.0253936	0.0595903	0.0335196	0.000338581	0.0113425	0.3269
11.8274	26.087	42.2319	82.9787	93.253	96.4401	92.8571	68	78.9474	48.7352		91.1093	78.75	59.7143	0	100	0	1	3.74205	10.1	0.140701	1	2	0.35799	689.677	0.387097	0	2.2217	7.71749	0.04116	0.222638	0.178672	0.2138	1.5283	0.049579	0.0458372	0.0430309	0	0.00187091	0.310103
46.8354	31.25	52.904	60.4784	52.5711	94.5199	89.1892	78.2609	77.5	29.8227	0	92.7263	65.1934	64.8876	10.6061	72.5191	0	8	3.62152	7.9	0.173076	1	2	0.184969	1176.08	0.350309	3.39194	2.48327	3.77247	0.350741	0.335783	0.0459257	0.7621	0.968545	0.0101037	0.0267681	0.0064296	0.000393649	0.00852906	0.220706
67.2629	42.6856	69.1024	88.465	85.3093	91.2823	90.2394	83.9237	86.0504	41.6102	100	84.9854	70.8187	63.962	7.08383	83.0378	1	10	2.45819	11.5	0.336939	1	4	0.134481	919.494	0.114145	0	1.10934	3.94811	0.389236	0.360879	0.0579315	4.1083	0.852485	0.0215661	0.0879196	0.021128	0.000535501	0.0208602	0.555291
66.7129	38.8335	58.0569	63.0814	71.3818	99.1763	91.5736	87.3333	90.1198	35.9491	50	82.8405	64.514	64.4513	7.1161	77.2354	0	18	2.45819	11.5	0.336939	1	5	0.183769	1105.59	0	0.534407	1.37797	3.54077	0.351263	0.337154	0.0617279	7.7469	0.97374	0.0191173	0.0799029	0.0249906	0.00182008	0.0102622	0.520582
87.3207	71.5596	66.685	92.9038	77.8379	98.7398	97.4359	88.8889	84.7107	68.5799	80	95.0171	67.1546	66.3043	8	88.6029	1	3	4.66014	8.6	0.374419	1	2	0.273547	816.635	0.539683	0.991292	0.246851	3.51423	0.318846	0.274063	0.0726948	1.2862	0.829112	0.022547	0.0914321	0.0108848	0.0075416	0.0232468	0.494247
70.7085	67.8733	48.0473	69.1489	38.1058	88.4386	96.347	88.5057	79.1531	46.7408		48.8423	69.1358	63.4325	8.72274	73.4398	1	11	4.66014	8.6	0.374419	0	2	0.106786	755.399	0.498486	2.1941	0.225421	1.072	0.374499	0.33409	0.0976489	1.4972	0.922649	0.0350655	0.0744723	0.0200374	0.00220411	0.0213732	0.49813
86.9996	68.3962	52.5113	90.1305	90.6918	90.615	97.0852	88.0342	87.1245	32.7451	100	64.8054	75.2453	60.6268	6.39269	84.0102	1	18	4.66014	8.6	0.374419	1	3	0.158324	1032.51	1.61144	5.15001	1.23844	5.2394	0.140023	0.297663	0.0736089	2.2932	1.0511	0.0164399	0.0989447	0.0190563	0.0202337	0.00954997	0.601866
89.8822	66.2354	66.0394	70.8495	36.4842	90.3589	97.6596	91.7355	79.0769	43.6188	83.3333	49.7621	64.4785	62.1608	9.05882	72.0302	1	26	4.66014	8.6	0.374419	0	4	0.127557	993.521	0.951454	2.27654	0.43865	2.81967	0.397803	0.353888	0.0721223	4.9527	0.814918	0.0156278	0.0819957	0.0244311	0.007188	0.0170816	0.540554
69.9593	20	6.57895	77.0992	82.3129	95.3333		100	100	12		2.6393	68.75	31.4286	0	100	1	2	4.66014	8.6	0.374419	0	2	0.562721	1065		13.615	2.13615	5.49296	0.469484	0.226291	0.122066	0.1065	1.43929	0	0.0187793	0	0	0.000938967	0.430986
93.5088	42.5373	46.2377	71.975	30.091	80.7751	99.7947	96.1905	81.4103	65.4133	100	52.5372	68.1052	63.2391	18.6207	81.5789	1	11	4.72888	10.9	0.378998	1	4	0.295815	1079.13	0.437292	0.344544	0.928212	3.19089	0.508536	0.187185	0.0885529	1.9446	1.00542	0.0189242	0.124499	0.0189756	0.00627378	0.00740512	0.633858
95.0299	60.8209	63.1721	70.1673	87.0504	92.1066	96.4844	85	80.0971	57.0075	100	51.9058	79.8992	64.3538	14.2857	82.263	1	2	4.72888	10.9	0.378998	1	5	0.176697	955.578	0.652573	2.36166	0.980915	4.51008	0.218094	0.28905	0.0870562	1.8758	1.20967	0.0150336	0.11014	0.0106088	0.0159399	0.00932935	0.628745
73.9619	35.5212	66.8038	84.4558	80.2574	91.0716	100	97.8723	95.4198	45.2137	100	98.6644	71.6564	62.6432	11.6592	94.6009	1	15	4.72888	10.9	0.378998	1	4	0.264642	1509	0.747922	1.26893	1.26893	2.24644	0.169803	0.276457	0.0800826	2.179	0.69657	0.0121156	0.101147	0.0243231	0.00178981	0.0100964	0.633089
54.4152	0	64.6786	61.4815	65.2186	66.4994	77.4194	92.8571	60.8696	27.9446	100	90.7631	53.3679	40.8163	0	92.8571	1	8	4.72888	10.9	0.378998	0	2	0.0938571	2120.05	0.532995	14.7133	0.206513	4.87849	0.0474081	0.0499222	0.0197534	0.8353	1.11109	0.00514785	0.0260984	0.00694361	0.00239435	0	0.625045
23.074	33.3333	62.8571	63.0769	74.2857	72.9499	95.935	91.6667	86.8687	68.5714	100	80	72.9393	68.1892	0	100	0	9	3.12207	7.2	0.107438	1	3	0.386235	599.205	0.491487	2.87933	2.20212	3.61811	0.0428111	0.0261413	0.109112	0.5279	0.927875	0.0399697	0.129381	0.0860011	0.0132601	0.00132601	0.480773
74.6066	75.8483	55.624	87.2069	68.5818	94.3907	96.3163	86.4275	92.3722	53.1256	100	75.8224	73.9865	64.3472	7.94393	76.7094	1	105	3.61234	7.9	0.158092	1	3	0.066554	858.351	0.632405	5.77523	0.990863	2.06332	0.21575	0.411126	0.0631782	9.6204	1.03311	0.0162155	0.0785726	0.0276496	0.00510374	0.00212049	0.672488
82.5232	63.9474	59.6658	78.3139	69.4824	89.071	94.181	87.013	91.4286	51.6842	100	46.4425	72.7626	58.9031	9.65909	80.2521	1	10	4.46973	11.4	0.363067	1	3	0.228627	1293.05	1.12727	2.7957	1.38337	4.23904	0.2555	0.418817	0.0763441	2.418	0.792956	0.0168321	0.0783706	0.0195616	0.00616212	0.0073201	0.713482
91.0708	75.7862	81.3421	36.8765	47.0772	86.147	93.9873	74.3119	99.0244	51.9887	100	68.1175	72.4302	68.7739	5.46448	86.2416	1	13	4.46973	11.4	0.363067	1	4	0.250645	860.228	1.19649	1.39034	0.430345	6.3531	0.589959	0.375062	0.0624	1.8125	1.03926	0.0195862	0.0912	0.0113655	0.00965517	0.00998621	0.5776
74.023	74.2857	55.7143	78.5714	70	89.1516	91.9455	78.8644	79.6855	60	85.7143	87.1429	65.0751	61.282	12.5	77.027	1	28	4.46973	11.4	0.363067	1	5	0.105916	1072.69	1.04598	10.19	0.695138	6.24082	0.260144	0.21434	0.0701744	3.4058	1.64906	0.0200247	0.096365	0.0191438	0.00830936	0.00469787	0.632421
40.0427	39.2473	40.9163	53.8109	27.0006	73.0598	97.8261	84.507	77.7778	22.6817		41.8212	68.4152	58.7081	7.14286	90.3846	0	11	3.26166	9.3	0.242623	1	2	0.0509339	1520.13	0.746006	16.7534	1.32409	2.69283	0.0802858	0.355034	0.0593737	1.9032	1.34632	0.0220681	0.0508092	0.0439786	0.00131358	0.00147121	0.62148
38.1315	33.0579	51.3446	88.4563	77.2238	93.0728	96.2199	76.8262	73.7557	59.4406		87.2349	74.5098	73.1045	66.6667	96.1832	0	7	2.4098	11.9	0.169039	1	2	0.185737	1031.5	0.504974	3.02411	1.16073	8.6039	0.153479	0.203949	0.103421	2.1775	0.939213	0.0446843	0.111642	0.0699426	0.00698048	0.00298507	0.571711
84.4686	9.67742	71.2792	16.7539	53.1387	86.1842	66.129	56.6038	73.1132	64.7759		31.4776	62.1239	50.4607	14.0351	69.3878	1	4	4.16527	11.3	0.417979	1	3	0.505839	974.615	0.338462	0.868193	1.618	3.8674	0.12281	0.138595	0.123441	0.6335	0.790708	0.0244672	0.105604	0.00378848	0.00315706	0.00899763	0.363536
83.049	46.798	69.4102	81.0273	73.9997	99.3861	81.3665	74.3455	68.9252	58.4613	66.6667	67.2567	55.1052	56.7888	8.48401	70.9312	1	7	4.16527	11.3	0.417979	1	3	0.312835	1012.34	0.422442	0.430332	0.845178	6.50062	0.373509	0.27313	0.0530091	3.0674	0.753155	0.0145074	0.100965	0.0142792	0.00159744	0.0230814	0.444252
65.9715	35.8852	94.6465	99.2311	38.5583	87.7586	77.5	52.7027	72.2892	67.042	100	25.9435	47.4052	60.2228	0.826446	50.7605	0	6	3.13279	11.6	0.249969	1	4	0.353479	1034.43	0.968621	2.48663	0.76834	7.45989	0.448551	0.30111	0.0997845	1.2527	0.828736	0.0128522	0.0605891	0.014369	0.000638621	0.0289774	0.354594
97.4646	41.2162	62.456	71.4831	69.12	90.7574	89.1347	88.4785	80.6667	41.5878	80	49.5503	43.6669	60.2329	8.71795	66.6284	1	26	5.88693	18.5	0.635672	1	7	0.105499	828.505	1.05592	1.43188	0.472606	4.27086	0.211465	0.202475	0.0745017	10.4897	0.987436	0.0229845	0.103616	0.0212208	0.023299	0.0171311	0.571456
96.6518	0	64.2538	69.9074	67.8479	79.8675	89.1304	89.4737	88	56.3969		62.4406	65.6542	52.5761	10	69.2308	1	1	5.88693	18.5	0.635672	0	4	0.299648	647.216	0.242131	5.33109	1.36551	4.41452	0.240928	0.0965208	0.125327	0.2673	0.976082	0.0284325	0.16199	0.0228208	0.0115975	0.00374111	0.506547
96.0004	35.6436	66.2683	84.264	59.6387	92.0117	97.1631	90.9091	88.5417	55.5782	0	50.5225	76.455	65.5246	10.5556	72.2039	1	4	5.88693	18.5	0.635672	1	4	0.188395	1008.59	0.281979	2.92538	1.08082	10.0861	0.140622	0.311979	0.0468432	1.0802	0.926213	0.0150898	0.071746	0.0130531	0.010461	0.0329569	0.74588
99.0278	87.1795	87.8131	85.8491	77.1429	94.9306	95.8904	90	94.5455	65.2132	100	92.8571	74.0443	61.4731	5.76923	68.2243	1	4	5.88693	18.5	0.635672	1	4	0.235357	648.251	0.279883	7.52192	0	32.5388	0.845514	0.160108	0.0861255	0.4447	2.49076	0.0240612	0.114009	0.00404767	0.073083	0.0116933	0.303126
98.3078	8	53.5286	91.3265	38.0032	79.8556	81.8182	61.5385	31.5789	34.6497	88.8889	54.7679	62.3656	62.7172	100	85.7143	1	2	5.88693	18.5	0.635672	0	2	0.164599	524.228	0	9.47581	0	53.4274	0.016129	0.08933	0.0462159	0.3224	3.07132	0.0158189	0.082196	0.0151985	0.180521	0.000620347	0.58995
65.4104		48.4302		48.3862	78.1196	65.7459	72.973	76.3158	24.5269	100	41.8257	72.8155	63.7406	0	100	1	4	5.88693	18.5	0.635672	0	3	0.0214454	570.944	0.713093	9.9863	1.61718	11.0279	0.113933	0.000730927	0.0434902	1.0945	7.94675	0.0249429	0.0695295	0.0264048	0.323527	0.000182732	0.311558
94.7593	0	90.4014	83.8583	74.7871	96.8931	100	100	100	54.8443		92.9634	67.8571	43.083	10.3448	98.7179	1	2	5.88693	18.5	0.635672	0	3	0.680439	601.515	0	0.54576	2.09908	1.88917	0.0230898	0.123846	0.0646516	0.2382	2.13449	0.0167926	0.072628	0.0121746	0.0054576	0.0121746	0.548279
94.138	71.5857	73.1647	87.8704	72.5819	74.5945	93.8914	92.0455	88.5714	44.3046	87.5	91.3488	64.4205	55.985	7.67649	59.2522	1	21	5.88693	18.5	0.635672	1	4	0.0724518	1378.28	0.56686	4.43971	0.590555	6.38011	0.703309	0.403687	0.0284521	4.7413	0.895206	0.00708666	0.0415287	0.00390188	0.00215131	0.0303292	0.51855
29.5122	69.4915	53.4282	77.2157	92.2896	99.9684	67.2464	71.4894	52.1242	14.2078		69.5476	27.7569	50.2517			0	16	2.71778	14.9	0.230359	0	4	0.431196	1622.51	0.895028	0.953435	1.7547	0.859794	0.0412446	0.342343	0.0858091	2.3494	0.66469	0.0373712	0.0689963	0.0411169	0.00753384		0.476632
42.9934	81.4286	57.1429	88.5714	90	95.7143	85.7143	80	70	37.1429	100	87.1429	64.2857	74.2857	8.76289	60.4361	1	9	3.65203	14.7	0.247656	1	3	0.168615	1064.39	0.549651	0.836466	0.473931	2.55813	0.132382	0.346303	0.0554594	5.0271	0.541069	0.0281275	0.0687275	0.0435838	0.000895148	0.00387898	0.48708
82.9648	3.77358	60.8864	84.5169	91.2857	65.4627	86.0465	85.1064	77.1739	38.0425	100	76.5707	66.1315	57.9412	20.6107	47.1698	1	5	3.64468	13.5	0.622596	1	3	0.41398	1066.54	0.419694	1.40731	0.423539	6.40463	0.134726	0.112227	0.0807637	1.1156	0.939883	0.0294012	0.125941	0.0203478	0.038365	0.023754	0.284331
53.3377		33.642		75	69.898	82.3529	86.9231	75	69.0213	100	78.9796	92.2523	51.487			1	6	3.64468	13.5	0.622596	0	3	0.648893	1268.18	2.06612	3.25839	1.6292	4.07299	0.016292	0	0.0188987	0.3069	0.984303	0.0276963	0.198762	0.0260671	0.00293255		0.000325839
78.4786	37.4388	74.7854	65.3054	58.0608	97.1348	78.7234	91.0714	77.8884	42.7831	100	64.3475	66.2247	56.5187	8.21069	49.4336	1	20	3.61509	11.4	0.361545	1	5	0.0975042	1391.96	1.36251	0.783668	0.847742	2.41705	0.405082	0.589259	0.054354	5.0723	1.72588	0.0165211	0.0646452	0.0116121	0.00319382	0.0256885	0.488063
51.9837	0	31.013	97.7011	31.2859	61.2666	76.0252	86.4662	86.6667	3.43625	100	35.2393	42.9984	44.0733			1	4	4.19971	14.5	0.460787	0	5	0.612975	1030.21	0.413793	4.18396	1.774	8.43486	0.00240996	0.0243674	0.0384255	0.7469	0.703203	0.0362833	0.0843486	0.0611862	0.00669434	0	0.0749766
81.1209	85.7143	64.8111	53.1513	51.809	51.0111	76.1364	75	57.4468	37.5488	0	69.0667	77.5132	40.4169			1	6	4.19971	14.5	0.460787	1	2	0.633719	801.766	0.196271	0	0	0.764994	0.166952	0.390942	0.0257038	0.817	0.443941	0.0121175	0.0888617	0.0113831	0.00183599		0.348103
54.8355	5.95506	38.7686	85.7453	80.9957	65.7143	89.9676	73.5726	65.8076	44.7402	100	39.3791	65.3325	50.8406	7.36842	93.4426	1	17	3.15686	15.2	0.35227	1	6	0.131206	1162.39	0.593517	0.57501	0.37388	1.99156	0.0474569	0.429901	0.0552306	4.0521	0.606586	0.0440266	0.091212	0.0694702	0.00264061	0.00234446	0.537376
24.8316	26.2821	39.0318	91.0156	94.634	95.0105	95.9108	71.9626	77.0262	22.6928	100	53.8486	57.119	58.7159	8.5	66.7553	0	14	1.74297	17.3	0.125145	1	5	0.185461	1070.52	0.928304	0.305318	0.431714	1.59882	0.015255	0.310418	0.110177	4.569	0.678033	0.0410374	0.0938061	0.0479536	0.00129131	0.00435544	0.366798
78.1863	12.006	69.6296	86.4873	96.716	96.5285	88.3796	83.6254	80.4402	40.6095	5	81.8131	77.9943	64.7737	7.6175	71.1181	1	17	4.15989	15	0.497472	1	3	0.193338	2042.91	0.416683	0.1536	0.49258	1.10265	0.267467	0.293246	0.0469564	10.3841	0.467317	0.0273977	0.0847642	0.0247783	0.00238827	0.0117776	0.392831
73.8141	45.8248	70	75.2358	62.8571	84.9964	90.2985	75.0842	78.2269	27.1429	100	65.2701	62.4886	57.1886	6.32992	70.2028	1	12	4.15989	15	0.497472	1	6	0.194009	1782.24	0.983328	0.164127	1.41251	1.23818	0.379073	0.4485	0.0333696	5.8796	0.594005	0.0185047	0.0723519	0.0233689	0.000884414	0.0267025	0.480084
45.6758	40.6452	61.729	94.5536	93.2242	93.9547	80.8219	82.3077	79.1667	47.7177	100	77.9281	66.5377	61.0907	0	92.5926	1	6	3.36494	12.3	0.240184	1	5	0.267187	1312.36	0.231699	2.27726	1.28832	3.93532	0.112737	0.385395	0.11069	1.9541	0.834373	0.0260478	0.072463	0.0262013	0.000511745	0.000818791	0.485799
66.6927	35.2886	67.2919	90.6002	91.3347	90.4641	86.9248	78.3883	72.8083	57.6442	37.5	64.7442	74.5573	61.5907	8.12261	55.9473	1	18	3.08721	12.8	0.316599	1	6	0.171761	2492.32	0	0.0814685	0.70362	1.49698	0.286973	0.554329	0.0681407	7.8558	0.737118	0.0178594	0.0643728	0.0446167	0.000534637	0.0165737	0.621464
27.9844	85.8696	52.8571	78.5714	80	80	91.4894	90.4255	88.2979	51.4286		94.2857	73.5219	56.9423	8.57143	74.026	0	2	4.16924	19	0.430419	1	3	0.513934	1406.94	0.939597	0.636031	0.616155	3.08475	0.0108125	0.486882	0.0961997	0.6289	0.384785	0.0149467	0.0758467	0.0122436	0	0.0159008	0.438225
31.9213	21.9512	44.2857	48.5714	61.4286	92.8571	100	92	92.3077	44.2857	100	91.4286	70.0581	44.0936	0	66.6667	0	1	4.16924	19	0.430419	1	1	0.582661	1424.26	1.58284	0	1.16847	8.1533	0.147486	0.456585	0.0400914	0.4814	0.505278	0.0103864	0.0824678	0.0164105	0.000623182	0.000623182	0.457624
37.8808	5.03597	30.2305	12.5932	61.959	84.429	24.2009	72.6135	55.9796	45.787	0	24.4495	69.3036	52.4081	15	74.0741	0	14	4.16924	19	0.430419	1	2	0.505938	1329.57	1.31055	0.457992	0.875274	1.66658	0.0749071	0.216274	0.120706	1.9651	0.619529	0.0480383	0.128441	0.0565366	0.00117042	0.000966872	0.347616
81.5394	20	61.4286	77.1429	85.7143	90	94.2857	85.2349	77.4011	30	100	51.4286	50.2884	43.742	8.33333	61.8182	1	4	4.16924	19	0.430419	1	6	0.137597	1236.32	0.92711	0.258585	0.905048	4.88726	0.0521307	0.264791	0.0781961	0.9668	0.845136	0.0285478	0.122259	0.0241001	0.0425114	0.00610261	0.39005
47.3474	55.7143	67.1429	70	71.4286	92.8571	55.7143	91.4286	77.1429	71.4286		45.3967	70.7703	55.9912	9.2504	73.1732	1	4	4.16924	19	0.430419	0	5	0.0947264	836.729	1.063	0.350449	0.383491	4.24543	0.165652	0.483659	0.0378484	2.4968	0.82019	0.0276354	0.0636014	0.0249119	0.00833066	0.0248318	0.552227
76.314	79.0323	80.0117	92.8571	87.1429	90.7937	84	84	56.5056	66.1765	100	94.3252	64.7541	47.9913	0	57.1429	1	6	4.16924	19	0.430419	1	3	0.476543	1051.06	0.212766	1.01215	1.56883	2.42915	0.0511741	0.215304	0.0669636	1.235	0.652913	0.0231579	0.116194	0.0151417	0.0140081	0.0011336	0.379757
55.1467	28.839	61.8058	46.7944	55.7565	90.0427	73.0769	73.3393	60.1005	38.2922	91.3043	84.2233	63.4039	58.9454	9.88746	64.9018	1	30	2.72688	12.7	0.28372	1	7	0.109457	1607.71	1.18863	0.621715	0.15687	1.30973	0.205791	0.289679	0.245371	10.4067	0.866656	0.0375143	0.0734911	0.0246668	0.00539076	0.0121556	0.312155
50.4799	12.3288	58.5714	74.2857	72.8571	95.7143	86.3118	87.6812	59.4907	41.4286		48.5714	55.6492	55.9528	7.67123	50.5455	1	8	2.93679	17.4	0.285889	1	1	0.248817	1385.12	0.615017	0	0.554406	2.95683	0.142322	0.361423	0.0722945	2.0292	0.625417	0.0526316	0.121279	0.0455352	0.0035482	0.0186773	0.441504
87.1958	56.6869	81.3643	98.5371	96.1316	95.5423	94.2721	98.2353	98.7522	67.45	94.1176	94.5483	76.1166	77.4561	8.3739	73.9199	1	9	4.01225	18.2	0.861925	1	5	0.129112	1407.19	1.24929	0.546038	0.46587	6.98076	0.569852	0.240727	0.0765574	4.4594	1.35657	0.0211015	0.0770283	0.0196663	0.0224021	0.0226936	0.186886
83.0114	0	64.0147	96.7672	84.9142	82.2608	62.931	91.3043	85.8974	25.2912	0	93.9707	76.3021	69.8192	0	90	1	4	4.01225	18.2	0.861925	1	2	0.1456	2438.91	0.217391	3.28015	0	2.38435	0.29459	0.153044	0.152153	1.1219	0.527132	0.00570461	0.047687	0.00962653	0.0025849	8.91345e-05	0.366967
93.3163	26.2646	74.8336	81.535	60.7145	98.4243	96.5517	84.1837	80.0983	62.564	100	84.7494	63.5813	50.7999	10.9445	39.3574	1	24	4.01225	18.2	0.861925	1	3	0.211869	2104.13	1.7046	0.883622	0.25239	5.29864	0.700002	0.5291	0.0317113	4.8437	0.722739	0.0115614	0.0410224	0.00640007	0.0286971	0.0136672	0.202614
90.4532	50	55.1263	83.8095	97.1348	94.5107	88.7097	69.0141	88.8199	44.0386		70.4691	61.2863	50.6849			1	3	4.01225	18.2	0.861925	1	3	0.66648	844.701	0.949904	6.55794	1.16332	3.07938	0.416058	0.0276004	0.108577	0.4384	1.40859	0.0627281	0.182026	0.0524635	0.0196168	0	0.12979
96.572	37.6682	67.047	92.0168	81.5067	94.7428	87.7676	77.7778	71.4976	38.6786	83.3333	80.8325	74.1706	58.7027	7.03518	58.8535	1	53	4.01225	18.2	0.861925	1	5	0.344592	1948.23	3.11599	0.460754	0.547214	3.13444	0.112682	0.646084	0.0321762	4.5686	0.665453	0.00774854	0.0647244	0.00586613	0.0082082	0.00882108	0.283347
64.5959	72.2222	60.6362	84.1785	84.5089	87.9792	86.5546	78.5714	76.4331	47.1429	73.0159	64.2607	77.6291	68.3859	9.09091	100	1	7	4.01225	18.2	0.861925	1	4	0.0622841	1441.78	0.156069	3.8488	0.849084	15.9994	0.282818	0.0492554	0.0342497	1.746	2.63017	0.0196449	0.0379152	0.0105384	0.16701	0.000630011	0.0808133
93.664	37.1429	56.25	86.2464	54.5455	60	93.3333		100	0		50.5208	66.6667	33.3333	0	47.9167	1	1	4.01225	18.2	0.861925	0	3	0.282404	1193.87	0	10.4504	0.543264	25.4247	0.0912683	0.696958	0.00908732	0.2531	1.71402	0.000395101	0.0023706	0.0023706	0.000395101	0.00355591	0.741209
86.9915	34.3013	58.7208	88.5489	88.3015	94.0065	95.2077	90.9938	88.0419	39.2777	96.6102	77.1718	71.126	64.3868	8.5249	56.1674	1	51	4.01225	18.2	0.861925	1	7	0.217388	1568.77	0.804781	1.95791	0.55176	5.48736	0.386818	0.427404	0.0567662	8.269	0.814423	0.0113194	0.0461362	0.0152981	0.00748579	0.0125892	0.204813
94.9704	35.8974	74.7834	93.1255	87.9872	91.2938	91.3043	81.3559	89.7059	47.1227		85.7368	77.4648	75.0815	5.72391	82.7068	1	50	4.01225	18.2	0.861925	1	4	0.0608768	2080.41	3.40897	15.355	0	14.4252	0.426043	0.461115	0.0830737	3.0166	1.89532	0.00401114	0.0249287	0.00613273	0.00424319	0.00987867	0.557714
97.9507	92.8571	24.6901	98.9758	100	100	82.3529	57.1429	100	18.5484	68.75	11.5317	49.7297	39.5699	20	57.7465	1	1	4.01225	18.2	0.861925	0	3	0.198335	908.488	0.177719	0.321168	0	13.9562	0.0417518	0.379562	0.0379562	0.3425	1.96976	0.00437956	0.0554745	0.0151825	0.11854	0.00467153	0.54365
40.3452	0	18.9258	3.0303	88.8106	90.0599	81.8182	60	0	6.98027		13.6502	44.4976	37.799			0	4	3.73054	11.5	0.322787	1	3	0.623697	1142.91	1.09091	1.59084	2.78396	0	0.152402	0.218263	0.167674	0.3143	0.738169	0.0448616	0.0696786	0.0375437	0.00731785	0	0.146675
79.9415	0	52.0896	79.0831	93.576	94.6812	90	81.1224	84.2615	27.2583	0	62.6174	50	47.8554			1	12	4.1655	16.3	0.584269	1	5	0.391892	2114.49	0.438923	0.795555	1.3145	6.2959	0.179575	0.193675	0.0817585	2.0426	0.568869	0.034319	0.105845	0.023989	0.00323118	0	0.153089
77.9491	51.4286	58.8124	77.9681	71.3908	87.8289	85.6782	85.0299	80.9434	35.0474	66.6667	63.5897	67.6066	57.6714	11.4574	51.6177	1	13	4.1655	16.3	0.584269	1	6	0.172142	1588.61	0.728365	0.225464	0.781936	1.64331	0.25544	0.469691	0.0617983	6.6086	0.757902	0.0232878	0.0953001	0.0255273	0.00186121	0.0163575	0.45636
86.2791	62.8571	85.7143	67.1429	82.8571	91.4286	79.5918	71.0526	93.9394	47.1429		78.5714	24.2857	78.5714	8.42572	54.6237	1	6	2.113	14.8	0.662783	1	3	0.48271	2233.17	0.59453	0	0.874554	3.5914	0.510409	0.522123	0.0340237	1.8781	0.351868	0.0128321	0.0642671	0.00431287	0.00255577	0.0235877	0.464139
86.6715	42.2018	76.7816	89.539	87.3993	94.5644	68.9189	72.973	78.7611	50.3004	96.0784	82.3079	56.5891	55.8279	20	100	1	4	3.95828	12.6	0.440081	1	4	0.102216	1714.66	0.222097	0.723256	0.356697	19.0315	0.313959	0.211651	0.100007	1.5209	1.40514	0.00848182	0.0686436	0.0132816	0.0805444	0.000328753	0.140575
75.9446	39.528	64.6417	88.5714	86.7269	93.4874	98.5714	76.5273	86.2524	81.4286	60	80.7024	72.8571	74.2857	8.63309	66.21	1	10	3.95828	12.6	0.440081	1	3	0.287274	1457.67	0.534118	0.668916	0.74258	1.11684	0.41853	0.237269	0.0582896	4.2083	0.533656	0.0377587	0.123922	0.0192714	0.00800798	0.00335052	0.168191
79.0622	10	44.6452	90.7407	57.9955	89.4712	83.3333	86.2069	82.2581	29.3134	75	49.9152	56.0773	47.6043	33.3333	61.5385	1	4	3.95828	12.6	0.440081	0	2	0.595877	1202.09	0.110647	0.451546	1.1636	3.03057	0.0500174	0.172282	0.072942	0.5758	0.74189	0.034908	0.0699896	0.013199	0.00659951	0.000521014	0.124349
73.4965	26.7434	60.915	71.4555	67.354	87.6786	85.7351	85.3026	79.272	40.483	83.3333	94.2155	62.9729	69.3577	8.10289	52.5222	0	13	3.95828	12.6	0.440081	0	4	0.244656	1268.4	0.292055	0	0.811759	4.00163	0.244234	0.519228	0.0359898	5.0292	0.660982	0.0227074	0.0718007	0.0269029	0.00326096	0.028255	0.563012
39.9155	11.1111	53.639	74.7828	95.7366	93.9515	83.6735	74.7159	77.6935	32.922		73.0804	50.4303	62.8486	7.99087	69.4836	0	9	2.93734	13.3	0.23923	1	3	0.394295	1601.42	0.763064	0.590863	0.742143	3.46597	0.103504	0.264193	0.0633	3.1564	0.503629	0.035927	0.0672285	0.0416614	0.00158408	0.0139399	0.385788
29.4054		48.6518		93.138	99.3939	89.899	82.0896	77.1429	30.4163		68.7117	55.1887	63.9138			1	2	4.47056	13.3	0.251944	0	2	0.157455	1115.14	1.32669	1.78635	0	4.7517	0.00750268	0	0.00214362	0.2799	1.68503	0.039657	0.0907467	0.0968203	0.00821722		0.0389425
57.5236	65.0826	70.0617	99.6385	99.1894	98.0335	98.0685	82.9787	87.6478	38.5589	100	97.1833	69.3472	69.6777	10.8161	74.492	1	10	4.47056	13.3	0.251944	1	2	0.21285	1229.41	0.270536	0	0.340082	2.44759	0.127891	0.393775	0.0426902	4.9988	0.5043	0.0252261	0.0662759	0.0319877	0.00170041	0.0202249	0.510543
65.2342	9.74359	54.3305	61.6202	75.8159	95.0969	87.6847	88.9933	87.8966	35.6194	85.7143	85.4657	65.9131	61.4507	6.37681	56.1429	1	15	2.46191	16.4	0.394109	1	4	0.274783	1329.97	1.62226	0	0.927497	2.76953	0.207302	0.392519	0.073422	4.2426	0.757911	0.032268	0.103875	0.0272474	0.00223919	0.00820252	0.505987
35.9969	4.38871	23.3433	63.9234	89.6575	90.2898	94.8553	84.5144	74.7388	19.1408	100	51.9153	60.4143	54.482	11.6667	60	0	15	2.00617	21.5	0.28269	0	5	0.269187	1245.37	0.536578	0.979453	0.516828	4.58717	0.0279592	0.309719	0.0961553	3.9665	0.631064	0.044901	0.0918946	0.0609858	0.00264717	0.00148746	0.426875
74.3807	13.0348	53.0474	77.1429	98.5714	94.7944	84.2276	74.5721	78.3099	53.877	100	77.1429	40.651	56.8042	11.2676	40.2628	1	8	3.95188	11.4	0.38009	1	5	0.223837	1456.9	0.539289	0.00111899	0.105185	1.10892	0.00250655	0.363404	0.0508695	4.4683	0.524017	0.0279301	0.0986953	0.0215742	0.00192467	0.016024	0.335631
29.5449	8.57143	41.4286	50	64.2857	77.1429	97.1429	87.1429	77.1429	27.1429		45.7143	65.7143	51.4286	0	90.9091	0	5	1.81457	10.5	0.147295	1	5	0.315608	1630.64	0.846037	0.773581	1.07974	2.23193	0.0465551	0.35094	0.102599	2.1394	0.620121	0.0288866	0.0788539	0.0257081	0.00163597	0.000373937	0.449332
62.0894	31.4286	64.3624	79.1289	70.1339	96.4484	87.5	85.3383	72.6744	61.4286	50	86.1642	60.2518	61.1854	11.1111	31.3559	0	6	3.4192	14.2	0.271533	1	0	0.295286	933.846	0.461538	0	0	2.47117	0.240445	0.237809	0.0848435	1.214	0.615328	0.0528007	0.159061	0.0855025	0.00576606	0.00378913	0.456507
72.6878	26.3158	38.0432	62.8538	65.3383	71.3742	80.6283	80.9717	82.1759	19.8851	20	75.7852	67.6696	60.8274	0	100	1	6	6.38256	26.3	0.61179	0	2	0.428849	812.743	0.362832	0.108885	0	2.00348	0.0198171	0.097561	0.106381	0.9184	0.690196	0.0692509	0.218314	0.0516115	0.00740418	0.000108885	0.248149
4.2745	0	9.94114	0	22.6553	81.7052	70.5882	72.5806	59.589	59.9692		39.0079	55.2894	48.9233			1	2	2.33441	12.9	0.0887225	0	5	0.271099	1191.41	0.67354	0.0432651	0	4.9178	0.0025959	0.0473031	0.115085	0.3467	0.863252	0.0516297	0.147101	0.0798962	0.000865301		0.208249
72.2856	78.022	82.0101	71.0394	89.9963	88.0105	86.7647	89.2857	89.0625	62.0138	100	71.9995	65.2459	70.4713	0	59.1837	1	6	4.53159	16.6	0.510378	1	6	0.550767	1932.54	0.956938	0.812908	0.464224	1.8569	0.00495172	0.170174	0.0269044	1.2117	0.375854	0.0249237	0.257572	0.0238508	0.000165057	0.00297103	0.134274
81.0087	26.2172	68.2615	88.756	83.3565	78.1557	98.3425	82.5758	79.2035	34.4524	80	79.2035	51.8934	41.3487	12.1704	63.1293	1	6	4.53159	16.6	0.510378	1	5	0.297773	1005.73	1.33478	0.0699075	0.260809	0.734029	0.0858787	0.222198	0.0663584	1.8596	0.617354	0.0246827	0.118681	0.028931	0.00677565	0.0264035	0.252205
81.7569	85.7143	44.6102	76.2791	66.4799	99.1758	94.8598	92.5926	73.4694	33.7473		76.1571	69.339	62.8415			1	2	3.16742	27.9	0.446767	0	2	0.352576	635.273	0.454545	0.715512	0	2.14654	0.164568	0.407985	0.0678306	0.6988	0.416983	0.0221809	0.110475	0.0246136	0.00157413		0.38838
88.4434		72.8196	85.7143	67.7778	97.6273	100	100	93.3333	70.5144		81.1039	72.1713	77.9845	0	45.4545	1	1	3.5688	10	0.473183	0	2	0.412989	873.63	0.342466	0	3.37123	5.35084	0.746374	0.00392003	0.112897	0.2551	0.945528	0.0552724	0.294394	0.00117601	0.00196002	0.00431203	0.0117601
97.2643	27.027	18.2077	46.6667	60.1192	62.8514	70.4545	53.4247	52.8736	16.8818		48.023	57.1717	66.6479	9.25926	53.7313	0	6	3.96109	30.3	0.49857	0	2	0.91717	1625.71	1.53407	0.0844937	0.101392	7.30702	0.635663	0.0686765	0.027038	1.4794	0.315872	0.0104096	0.0677978	0.0040557	0.00027038	0.00365013	0
12.0322	11.9205	21.8212	18.5679	38.8255	70.2886	96.6049	92.1971	76.7258	12.087	0	73.6113	52.3148	58.544	23.0769	93.6508	0	7	1.5378	15.6	0.0614505	1	3	0.440157	1437.14	2.1954	0	0.307617	4.61425	0.0723514	0.214347	0.0921004	1.6254	0.501199	0.0409745	0.125631	0.0702596	0.00055371	0.000799803	0.245724
92.6435	28.1324	64.1051	66.5217	66.3853	98.8758	82.6087	87.6106	79.7753	36.4162	66.6667	82.9647	58.9904	49.1768	8.06452	23.2044	1	6	5.36254	17.5	0.709048	1	2	0.111073	1485.12	0.359431	0.392984	0.215662	1.38742	0.385603	0.302406	0.0553053	2.0866	1.43578	0.0155277	0.0911051	0.00747628	0.0244896	0.0088661	0.385364
89.1348	28.5714	46.62	51.7337	77.5281	92.8726	91.8033	50	91.9355	30.1136		71.0938	53.9683	53.9394		100	1	3	5.36254	17.5	0.709048	0	3	0.694435	1009.6		3.16957	2.17908	2.08003	0.0106973	0.438986	0.06458	0.2524	0.890921	0.0114897	0.0253566	0.00158479	0.00158479	0	0.396593
92.2383		22.8571	61.5385	57.1429	31.4286		0	0	8.57143	100	84.2857	52	52.8571	0	85.7143	1	2	5.36254	17.5	0.709048	0	2	0.248541	310.497	0.662983	26.6904	0	115.658	0.00355872	0.0516014	0.044484	0.0562	5.74044	0.0160142	0.0604982	0.0142349	0.019573	0.00177936	0.140569
91.3394	100	17.6802	65	37.7764	28.045	75	100	54.5455	1.85357		28.6204	59.3458	50.6053			1	2	5.36254	17.5	0.709048	0	3	0.572169	1626.85	0.666667	0.654525	0.958072	4.82831	0.619996	0.0929615	0.0791121	0.5271	0.581158	0.00777841	0.0419275	0.00417378	0		0.129197
80.588	46.6129	64.8222	93.1006	91.3426	96.5214	96.8724	86.1252	92.7795	62.6452	88.8889	95.9085	71.9694	73.3145	16.2726	68.3022	1	22	4.11033	30.5	0.743859	1	6	0.139555	729.206	0.843953	0.741661	0.497057	2.60039	0.012191	0.331432	0.132086	3.8225	0.947921	0.0617659	0.143257	0.0446305	0.0314977	0.0187574	0.422368
67.8071	35.7895	49.5486	90.3182	94.599	95.4506	96.0474	81.3725	91.1007	44.4118	100	96.0935	61.7081	57.3591	10.4213	71.8028	0	6	2.90163	31.4	0.539898	1	3	0.4381	1028.61	1.4087	0.938372	0	3.38152	0.0191056	0.162736	0.136191	1.1829	0.683677	0.063488	0.194945	0.0625581	0.00557951	0.0380421	0.305605
70.0493	20	45.3121	99.6083	99.5518	98.8919	96.1938	91.3043	97.0822	38.4904		91.432	69.0349	66.0377	11.1111	87.5	0	12	2.42987	27.4	0.402386	1	3	0.580669	1024.32	0	0.185733	0.184282	3.85977	0.293227	0.190086	0.0798653	1.7229	0.594741	0.0405131	0.147716	0.0518893	0.00168321	0.000522375	0.209763
14.5194	41.4286	35.0549	45.7143	70	81.0103	95.7143	82.6347	64.2586	25.7143	100	71.4286	72.561	67.1724	0	93.75	0	9	3.01205	14.1	0.05	0	2	0.442623	782.734	0.342105	0.647807	0.391554	1.11111	0.096925	0.299713	0.0900369	1.2195	0.57859	0.0604346	0.136859	0.0687987	0.000164002	0.00098401	0.267651
60.6542	41.0256	45.9195	70.2191	73.7858	64.6921	95	73.8854	62.7832	37.161	100	78.1687	68.4407	61.1349	7.56303	85.1351	1	5	1.78726	5.7	0.262501	1	1	0.38103	1156.98	0.138246	0	0	2.82344	0.445381	0.235337	0.0784254	1.6487	0.619502	0.0318433	0.130709	0.0485231	0.000606538	0.0144963	0.204889
60.7954	41.3043	51.3705	27.1442	60.0042	88.2363	75.1678	56.7073	63.7736	25.243		89.4155	60.9513	58.1449	1.21951	53.1034	1	7	5.38924	16	0.598739	1	3	0.536962	1482.74	0.379429	0.200401	0.963465	3.04455	0.168722	0.12764	0.11947	1.2974	0.515664	0.0336057	0.145291	0.0447048	0.00138739	0.00632033	0.175813
95.2503	3.47003	37.9187	62.2676	43.0483	63.2009	89.5522	65.625	36.6999	13.062	96.7213	39.2912	55.7165	57.2319	9.73451	53.7008	1	12	5.38924	16	0.598739	1	5	0.326423	1963.41	0.394072	0.440518	0.487539	2.14196	0.0412552	0.198975	0.0827579	4.0407	0.584646	0.0190314	0.102532	0.014057	0.00566733	0.0136363	0.376692
96.0775	28.932	65.9914	73.1098	51.9933	55.0005	94.3463	82.6087	80	40.9978	85.7143	76.0035	67.8377	54.3024	9.12409	74.4348	1	6	5.38924	16	0.598739	1	3	0.363464	1781.45	0.343511	0.428504	0.257102	0.599906	0.0848867	0.43356	0.0585765	2.3337	0.503483	0.00827013	0.181471	0.00809873	0.00141406	0.0116553	0.515919
88.8107	12.5	42.8571	74.2857	70	92.8571	83.432	66.6667	87.1429	18.5714	58.3333	64.2857	61.0425	52.5947	33.3333	69.2308	1	8	5.38924	16	0.598739	1	7	0.359153	857.807	0.489484	4.25737	1.15165	11.0632	0.252545	0.0673899	0.0479976	1.3459	1.11798	0.02281	0.108032	0.0216212	0.0541645	0.000445798	0.125938
98.3625	36.5079	43.2161	13.0941	29.5492	86.014	82.6087	70.2703	58.9744	14.5794	0	30.0503	82.294	56.4276	14.2857	72.549	1	3	5.38924	16	0.598739	0	3	0.520621	844.531	0.15625	0.925069	0.925069	6.38298	0.119149	0.352636	0.0514339	0.5405	0.772201	0.0223867	0.0577243	0.0118409	0.013876	0.0012951	0.394635
50.4721	5.88235	36.2319	70.7483	76.9251	94.7409	81.5385	95.4545	80.8	32.768		96.6053	61.3459	66.6667	0	50	1	3	2.60349	19.1	0.362441	0	2	0.663456	1076.4	0.339326	0	0.913361	2.4739	0.101461	0.149478	0.106889	0.479	0.673547	0.040501	0.13382	0.0509395	0.00313152	0.000626305	0.164927
50.4074	85.3659	68.4917	49.184	33.6689	61.4226	92.1833	80.7122	71.1217	29.5894	0	57.34	42.8806	49.5605	8.88889	52.5	0	5	2.64659	18.2	0.428571	1	4	0.236912	1055.64	0.653199	0	0.558169	2.46791	0.0321346	0.136114	0.240651	1.2541	0.642866	0.0738378	0.156048	0.060362	0.000717646	0.00374771	0.193366
86.9261	21.1268	38.2671	73.0924	40.4042	15.4702	58.1633	36.5385	44.898	38.6527	100	52.341	62.8136	58.1756	20	58.5366	1	3	3.07011	11.3	0.614739	0	3	0.487157	1018.58		0	0	1.78113	0.397122	0.178113	0.0810772	0.7018	0.558156	0.015674	0.169137	0.0142491	0.00170989	0.000712454	0.185095
61.8439	13.0952	38.6286	59.8265	20.8172	84.7447	93.4426	88	85.8696	18.3768		94.8212	67.2037	60.0323	6.34921	75.1092	0	8	1.59202	23.6	0.32647	1	1	0.348403	898.954	0.674686	0.11636	0	2.99628	0.172562	0.426693	0.0572492	0.8594	0.698301	0.0224575	0.102746	0.0368862	0.000814522	0.0127996	0.384222
57.4099	0	28.8756	79.578	76.6236	84.1469	97.1963	96.6741	98.1791	43.1163	100	92.4425	63.8729	60.834		100	0	16	2.10416	29.4	0.377275	1	3	0.537519	696.289	0.315411	0.503018	0.0135951	1.01963	0.00712382	0.167274	0.171461	1.8389	0.667189	0.0568818	0.196802	0.0662353	0.00125075		0.150851
60.8582	2.12766	46.285	86.4179	96.2949	95.4887	97.0588	86	95.6044	31.1124		88.3149	62.5407	52.8145	25	36.3636	0	3	1.75803	15.3	0.600543	1	0	0.624109	1169.74	0.731203	0	0	3.5192	0.0384059	0.14109	0.0575285	0.6223	0.505554	0.031014	0.150249	0.0403342	0.00128555	0.000803471	0.216616
37.417	37.5854	54.2754	55.6039	66.3575	93.5512	71.3675	88.0105	81.5047	50.6317	100	81.4427	70.9037	60.6641	38.4615	59.6774	0	15	0.693866	14.9	0.173675	1	3	0.33485	1034.61	0.390713	0.214408	0.18582	1.44511	0.137393	0.274128	0.103488	3.498	0.551561	0.0363636	0.121984	0.0385649	0.000285878	0.000371641	0.24677
80.3312	3.79747	27.2651	0	16.9342	53.8151	90.9836	77.5862	55.0505	8.2676		44.4821	66.3022	43.1403	14.5455	69.2913	1	3	5.06368	21.5	0.589387	1	5	0.48892	1496.71	0.569512	0.98183	0.943127	2.60328	0.0893017	0.258698	0.0767538	1.2273	0.498217	0.033977	0.126375	0.0305549	0.00415546	0.00586654	0.303675
7.83838	0	12.3974	41.1765	57.7897	91.9022	100	75.6098	90	2.32274		29.3606	61.7647	50.6849			0	1	1.78386	11.3	0.0656785	0	6	0.541445	1091.63	0.0352423	0.0807102	0.675948	2.03793	0.00968523	0.0419693	0.0573043	0.2478	0.520841	0.047619	0.139225	0.0399516	0.0016142	0	0.0686037
63.1795	60	54.9061	46.6225	47.8805	59.1442	83.7607	83.0097	82.2835	41.4768	100	84.2661	70.2848	64.6994	0	66.6667	1	2	4.76079	25.6	0.648425	0	3	0.263868	842.033	0.953576	0	0.931307	6.18388	0.0803159	0.164953	0.097601	0.6711	0.905909	0.0897035	0.193265	0.0636269	0.0229474	0.00119207	0.224557
69.1362	42.8571	28.0118	86.4277	93.5535	89.0261	99.1525	79.3103	86.2857	22.7909		90.4211	51.7241	59.9837	5.26316	54	1	6	4.76079	25.6	0.648425	0	4	0.26016	1147.4	0.480769	0.502807	0.628509	2.80734	0.0263136	0.122517	0.184446	1.1933	1.07829	0.0593313	0.141624	0.113802	0.0108104	0.00159222	0.190564
46.5081	35.9564	38.7531	66.2597	71.298	87.5896	97.3193	84.662	92.0714	22.3907	80.5556	80.8006	58.1162	58.7448	13.2013	70.1322	0	36	2.62927	39.2	0.743558	1	2	0.218146	888.852	1.10497	0.200997	0.133998	0.852227	0.0211538	0.283397	0.0969431	5.5971	0.443448	0.0240303	0.0849011	0.0700363	0.00153651	0.0108985	0.25356
42.8868	42.1569	20.5429	84.3919	97.3489	73.4801	59.6774	89.0909	64.3902	17.0438		18.3099	49.3377	48.9308	0	100	0	6	3.9174	25.5	0.362919	1	2	0.566332	1366.2	0.648084	0	0.637592	3.18796	0.0519	0.284494	0.0920684	0.7842	0.55616	0.041316	0.109156	0.044759	0.0014027	0.000892629	0.330273
66.8583	9.88593	44.5411	94.5644	94.5736	96.1832	86.9565	71.0938	80.6338	34.5231		68.0281	73.6189	57.0784	13.4328	72.8723	0	7	3.8045	15.4	0.697585	1	4	0.176763	957.001	0.468401	1.94549	1.5716	5.6649	0.0587854	0.428525	0.10773	1.5446	0.996783	0.044348	0.0615046	0.0254435	0.000971125	0.00867539	0.600155
64.6828	25.1163	43.23	25.3907	35.2668	74.6891	86.6667	68.1818	76.2397	24.3003	0	51.7644	68.3739	61.1887	11.9048	66.6667	0	8	3.8045	15.4	0.697585	1	3	0.106403	1444.05	1.21284	0.66676	0.994292	3.12325	0.0643365	0.240829	0.134615	2.1372	0.751426	0.039257	0.0789351	0.0379468	0.000561482	0.00949841	0.65801
64.6069	5.55556	58.8567	82.0711	66.4769	98.1614	88.7324	71.7949	86.0068	51.5003		89.2831	76.4706	63.6929	0	73.8636	0	3	3.8045	15.4	0.697585	1	3	0.316613	933.148	0.62963	0.694582	0.099226	7.59079	0.060131	0.168287	0.236753	0.5039	1.03977	0.0781901	0.126414	0.0410796	0.000396904	0.0095257	0.353642
83.0319	41.2698	71.1593	72.2438	87.6805	94.2256	100	76.9231	81.3953	50.3448	100	87.333	68.1416	71.3956	6.12245	64.6341	0	1	4.56375	8.5	0.814303	1	3	0.210749	820.144	0.508993	4.63816	1.86404	7.69737	0.0285088	0.290351	0.0932018	0.456	2.30336	0.0585526	0.101096	0.0307018	0.00153509	0.0107456	0.632018
61.5385	0	26.5468	27.668	58.9812	88.8565	70.4225	83.5897	82.6087	41.1041	100	85.4093	58.9595	68.7713	3.57143	52.2727	1	7	4.56375	8.5	0.814303	1	5	0.118403	604.937	0.129114	3.14919	0.873614	10.5409	0.0380833	0.0600544	0.115819	0.9558	1.81812	0.0522076	0.0825486	0.042896	0.028144	0.00292948	0.499791
93.092	55.6136	68.7006	98.0796	97.8028	98.49	86.6142	86.6142	89.3855	67.3825	100	92.6765	61.8607	63.4791	6.469	64.1109	1	10	4.56375	8.5	0.814303	1	5	0.187726	1051.02	0.109041	1.14987	0.973717	8.48571	0.308174	0.297065	0.144815	2.3133	0.852816	0.0321618	0.0966585	0.0176371	0.000821338	0.0158648	0.544633
75.8768	2.68456	28.1811	49.7992	32.9339	93.8028	90.9091	87.234	77.1429	42.371		95.2652	59.4286	56.6038	8.39161	94.3396	0	4	4.56375	8.5	0.814303	0	3	0.229186	1191.19		1.30267	1.19411	2.31586	0.067385	0.440013	0.0696365	0.6218	0.96661	0.0194596	0.0521068	0.0147958	0	0	0.319717
85.9366	45.4777	62.8045	62.6864	65.8997	90.1709	77.7251	66.5385	74.9344	25.3702	0	47.129	55.6678	56.4267	8.40108	79.5872	1	13	4.56375	8.5	0.814303	1	7	0.0678303	561.994	0.411782	2.43791	0.348753	4.02914	0.000806365	0.372137	0.0690248	3.7204	1.56992	0.0358295	0.0939415	0.0160467	0.000483819	0.0197828	0.581416
97.7305	65.4676	63.9893	70.1447	47.4005	92.668	100	94.7917	95.0226	42.9333	100	68.1635	61.0891	72.1702	8.80829	54.5139	1	7	4.56375	8.5	0.814303	1	3	0.161866	1044.51	0.192678	1.79395	3.17746	15.6798	0.45997	0.423077	0.113171	1.0842	1.60802	0.0359712	0.0974912	0.0117137	9.22339e-05	0.0176167	0.564471
71.3751	20	32.8571	55.7143	29.755	76.8941	90.1961	88.8889	87.5	52.8571		91.4286	63.4783	59.9819	5	60	0	5	3.81791	8.1	0.703744	1	4	0.202875	1018.54	0.731707	2.39464	2.75383	6.46552	0.0138889	0.135536	0.280651	0.4176	1.61613	0.0694444	0.130268	0.0378352	0.00167625	0.00478927	0.412596
73.2057	5	5.12129	15.5752	29.3994	86.8955	87.5	77.7778	74.359	25.5556		93.0328	62.5	46.2963			0	1	4.50461	9.5	0.695391	1	2	0.409259	790.722		1.78183	1.62973	4.34594	0.00217297	0.434594	0.126901	0.2301	1.50248	0.0208605	0.0412864	0.00912647	0	0	0.549326
57.33	3.22581	39.9142	54.0323	30.428	91.068	87.5	80.6452	76.9231	25.5403		58.7563	68.3761	49.6528		100	0	1	4.50461	9.5	0.695391	0	3	0.430096	577.168	0.708093	1.70255	1.25188	7.18578	0.0806209	0.250876	0.145218	0.1997	1.79396	0.0345518	0.0676014	0.014021	0	0	0.274912
84.0076	25	30.4239	17.1196	28.2609	86.0656	100	57.1429	76.9231	16.3683		48.2472	64.0351	43.956	0	76.6667	0	1	4.50461	9.5	0.695391	1	3	0.435238	817.073		0	2.76119	5.84577		0.341294	0.148259	0.201	1.81245	0.0119403	0.0691542	0.00746269	0	0.00646766	0.19801
74.3391	49.2754	50.8745	67.7975	51.591	16.8944	85.5072	66.2162	77.7778	26.2963		92.893	60.3343	49.8221	6.23377	69.1558	1	3	4.50461	9.5	0.695391	1	3	0.204588	1121.01	1.02033	1.05786	1.04059	2.1848	0.0310881	0.379188	0.0725389	1.158	0.786966	0.0204663	0.0592401	0.0124352	0.00518135	0.0330743	0.64266
33.6209	40.7583	58.517	29.6181	55.3741	91.6676	78.6184	78.9809	82.9044	61.9539	100	45.7715	63.9671	60.5556	8.45771	91.0156	1	8	4.62809	10.8	0.149446	1	4	0.0364013	640.562	0.610059	1.40366	0.00738771	3.11339	0.109422	0.434313	0.0808004	2.3688	1.56115	0.0398936	0.0673337	0.0277356	0.0271023	0.00958291	0.436972
7.09178	0	23.5808	100	90.9091	98.806	100	63.3333	64.2857	25.1852		48.2682	57.1429	60.5578		100	0	1	2.5641	15	0.0738462	0	5	0.439888	628.144	0.116766	0.357483	2.27598	5.74357	0.0085796	0.274071	0.232126	0.2098	1.39329	0.0290753	0.0595806	0.042898	0	0	0.295043
20.1331	17.2131	50.5198	65.7061	61.9328	98.1922	86.9258	73.9535	76.7081	41.6367	100	57.4627	67.8912	58.9191	4.05405	84.1463	0	8	3.67399	16.8	0.155279	1	3	0.316092	729.365	0.354353	2.26466	0.593587	3.89703	0.0850377	0.16543	0.138783	1.5499	1.02958	0.0362604	0.100716	0.0346474	0.0101297	0.0047745	0.192335
57.5844	24.6154	44.1151	15.7676	61.1007	93.3434	87.8205	66.1017	80.7487	32.7707		75.4104	71.4286	60.7143	8	83.3333	0	1	3.84954	18	0.150572	1	7	0.120615	1060.59	0.574713	5.75166	2.63199	9.89317	0.0034061	0.229757	0.157145	0.6459	3.07791	0.0215204	0.0874748	0.0298808	0.000154823	0.00387057	0.228673
96.1905	50	28.5714	17.1429	57.1429	60				7.14286		64.2857	87.1429	75.1825	0	100	0	1	1.99111	13.8	0.260105	0	2	0.909891	530.556	0.277778	1.04712	0	5.2356	0.00209424	0.296335	0.0659686	0.0955	1.03437	0.00209424	0.188482	0.00314136		0.00314136	0.241885
4.08071	27.9141	45.1407	89.3599	85.4894	96.5794	98.7097	72.4771	82.5503	41.5465		84.3834	78.8253	66.6072	0	100	0	4	2.99632	17	0.0975944	1	4	0.255823	910.728	1.1399	1.86678	0.792175	1.20548	0.00117104	0.377488	0.212992	1.4517	0.821055	0.0411242	0.056761	0.041813	6.88848e-05	0.000344424	0.283874
43.2847	39.0756	55.8977	81.5362	93.3511	95.2784	97.3262	85.1648	88.3721	42.005	100	85.7888	65.5566	65.0716	6.3786	67.5853	0	18	1.6533	15.1	0.292426	1	6	0.383534	1152.06	0.226828	4.78342	0.983739	2.25219	0.160713	0.147766	0.0836284	3.5299	0.715075	0.0275362	0.0969999	0.0275079	0.000226635	0.0137114	0.197144
40.7469	69.2308	19.9829	1.42857	19.1288	83.4177	50	71.4286	63.3333	11.5693	100	22.6544	75.6871	49.8108	0	100	0	3	1.6533	15.1	0.292426	0	0	0.42854	615	0.2	0	0	2.84553	0.329756	0.0874797	0.0695935	0.3075	1.06878	0.0169106	0.150894	0.0299187	0.00195122	0.00097561	0.121951
3.29539	14.2857	17.8042	8.55019	30.6338	90.8752	75	70.5882	61.2903	19.4847		23.0991	59.2593	49.4662	0	60	0	1	0	15.7	0.0783691	0	3	0.438179	419.902	0.184275	0.0877706	0	0.526624	0.0239906	0.218256	0.273259	0.1709	0.896042	0.0397893	0.0538327	0.046811	0	0.00234055	0.141603
31.5251	20	32.8571	42.8571	37.1429	72.8571	50	61.4286	82.8571	70		22.8571	65.7143	77.1429	13.1579	76.5625	0	3	3.07479	13.9	0.266854	0	4	0.456504	881.961	0.257516	2.13428	1.27094	1.5933	0.0382392	0.226026	0.1328	0.6747	0.855496	0.022825	0.0957463	0.0739588	0.000444642	0.00563213	0.218912
27.3059	24.3902	28.5274	17.4089	45.5806	90.8272	97.2973	87.5	73.913	8.74007		86.766	63.7011	54.223	10	86.8217	0	3	0.772618	16.5	0.147493	0	5	0.425471	1924.18	0.644776	0.263729	1.65994	1.33416	0.165684	0.20664	0.0774124	0.6446	0.846198	0.00946323	0.0457648	0.0411108	0	0.0108594	0.182594
6.41741	11.9048	6.04933	5.80082	67.6475	69.4309	54.1451	77.6199	76.6471	7.15859	50	28.5993	57.0919	63.3076		89.7436	1	20	3.62903	14.5	0.0915683	1	6	0.135066	784.1	0.0607609	4.43764	0.625543	1.60233	0.000869061	0.131047	0.242106	2.7616	0.9522	0.0793019	0.106424	0.0708647	0.000217265	0	0.160269
28.0564	23.6364	40.3202	40	45.7143	83.1774	82.7778	77.5758	64.7215	30.0578	100	55.7952	71.6124	60.166		100	0	8	2.60575	15.9	0.21771	0	3	0.275417	909.186	0.794711	0.681209	1.18638	2.61003	0.132491	0.177268	0.185917	1.3065	1.08834	0.0525067	0.119709	0.047302	0.000306161	0	0.227248
50.3649	48.1159	58.4241	1.46669	21.1017	76.7179	82.0652	83.3333	78.75	52.4092		64.6522	65.2641	58.2424	7.14286	68.6131	0	11	3.47247	14.5	0.201248	1	3	0.273605	1135.25	0.641542	1.05817	1.68534	6.11702	0.111627	0.308963	0.0772974	2.6508	0.752703	0.00890297	0.0796741	0.0211257	0.000301796	0.00897842	0.303078
27.6667	43.4783	67.8571	72.5532	82.1813	98.1779	94.1176	77.7778	82.8125	59.116		70.8017	81.9672	72.9469	16.6667	85.7143	0	2	0	13.7	0.236352	1	2	0.43062	1796.05	1.37154	0.748239	1.65053	3.71919	0.142386	0.456426	0.0644806	0.4544	0.811936	0.0160651	0.0431338	0.0143046	0	0.00132042	0.603213
64.4515	23.4043	33.547	3.6626	32.4217	92.9971	74.6888	91.8182	82.9787	18.7966	100	36.2727	66.802	58.8514	9.21053	73.107	1	4	4.51015	18.9	0.318886	1	3	0.124179	1345.08	0.713812	1.73334	0.720858	2.94093	0.1376	0.312906	0.0536433	1.2173	0.469091	0.01873	0.0791917	0.0289165	0.000985788	0.0188121	0.564775
92.8516	31.7881	57.9991	74.0028	76.9973	92.0022	97.619	97.2222	89.1089	35.0182		75.0056	68.3465	64.8982	4.83871	68.1081	1	4	4.78236	15	0.575635	0	2	0.407897	1422.91		0.317337	0.746904	5.57276	0.0952786	0.268963	0.0692724	1.292	0.623735	0.00944272	0.0993808	0.0208978	0.000309598	0.00959752	0.456734
97.6126	78.5714	51.4286	67.1429	92.8571	74.2857	95.6044	80	72.8571	41.4286	60	75.7143	73.7575	81.5035	8.43373	73.5043	1	2	4.78236	15	0.575635	1	3	0.615441	1253.12	0.164474	0.682504	0.547972	4.54784	0.0123376	0.24452	0.0523691	0.7619	0.680329	0.0108938	0.141882	0.0227064	0.00210001	0.0105001	0.831343
96.6372	36.8421	74.2857	87.1429	51.4286	90	74.5763	74.2857	87.3563	51.4286	66.6667	31.4286	68.5714	70	12.8205	60.6557	1	3	4.78236	15	0.575635	0	1	0.563445	621.729	0.221729	5.88445	0	1.0699		0.341655	0.1102	0.2804	1.02714	0.0342368	0.0941512	0.0196148	0.00356633	0.0139087	0.682953
94.0372	32.8571	74.2857	77.1429	70	80	98.5714	90.1961	81.4286	24.2857	40	84.2857	54.2857	61.4286	10.7858	73.2353	1	13	4.78236	15	0.575635	1	5	0.140194	1131.23	0.777283	0.878228	0.0622624	1.31079	0.11223	0.387259	0.0368331	3.8145	0.590568	0.0105912	0.0605322	0.00655394	0.00154673	0.0168829	0.614838
79.3713	24.333	65.2566	80.5294	98.5688	99.1582	97.4304	86.2903	91.3832	55.9527	25	97.3648	67.2874	76.5501	11.5959	85.1986	1	11	4.78236	15	0.575635	1	2	0.23451	1420.99	0.229344	0.282178	0.259198	3.2707	0.371149	0.408709	0.0375168	4.6779	0.527297	0.0136172	0.0865773	0.0116933	0.000256525	0.0184057	0.567349
80.7202	58.7379	60.1986	74.5779	82.1141	95.5228	95.1807	95.1852	94.5813	36.9094		83.6711	69.8982	65.5686	6.08696	84.141	1	18	4.78236	15	0.575635	1	3	0.256395	803.15	0.212876	2.63328	0.323234	3.31638	0.324527	0.376848	0.0408568	2.3203	0.798781	0.0146102	0.0742576	0.013662	0.0020256	0.00978322	0.54786
95.9158	33.5859	55.8176	61.4975	63.2643	88.3151	97.4771	74.5763	71.6867	19.3673	100	66.3233	59.6099	52.3726	8.54839	72.7457	1	5	4.78236	15	0.575635	1	3	0.275427	1321.55	0.487735	0.999227	0.743233	4.65739	0.181377	0.3957	0.0470534	3.2325	0.728586	0.0137046	0.0803712	0.013983	0.00108275	0.0189946	0.705831
89.4768	57.577	83.2928	75.718	59.1408	94.7132	89.0662	88.3028	95.6461	57.2282	75	84.0685	74.5558	69.4483	5.89319	82.8349	1	13	4.78236	15	0.575635	1	5	0.132674	722.307	0.30942	1.46575	0.31468	5.0562	0.448503	0.469701	0.037734	7.2693	0.892045	0.0169893	0.0804617	0.00634174	0.00555762	0.0370462	0.604487
95.0973	19.3403	44.6739	86.3342	88.6991	96.9403	84.3206	81.982	70.5015	33.1473	100	92.0642	56.1734	72.4213	4.44444	59.9826	1	9	4.78236	15	0.575635	1	6	0.318764	1607.77	0.684187	0.781593	0.315934	3.46016	0.148874	0.313489	0.0623626	3.64	0.632206	0.0104121	0.0640385	0.00513736	0.00480769	0.0244231	0.554725
74.0288	11.7647	22.6791	36.8984	58.6863	93.2587	86.2205	75	80.8219	30.7988	100	60.9921	46.684	60.4909	0	53.6585	1	3	4.78236	15	0.575635	1	3	0.312575	606.402	0.378566	5.71494	1.11889	12.7725	0.0471655	0.0438375	0.043608	0.8714	2.19436	0.021804	0.0749369	0.0263943	0.0706908	0.000688547	0.571953
97.6279	71.4286	69.7872	90.1887	92.8902	99.1236	84.7222	83.3333	72.2222	71.1957	100	96.6494	54.2929	40.0545	10.1449	70.5882	1	3	4.78236	15	0.575635	1	2	0.417823	1299.09	0.127971	1.4917	0.833802	2.32902	0.0113988	0.505348	0.0230791	0.7106	0.808449	0.00309598	0.033915	0.00731776	0.000281452	0.0097101	0.74613
96.9038	63.6187	83.8401	92.5282	89.2699	98.6507	98.8636	97.7941	98.5507	79.7399	100	92.9286	72.7993	78.5073	3.83693	83.2765	1	4	4.78236	15	0.575635	1	2	0.131694	1084.9	0.0495098	0.948852	0	4.09362	0.700072	0.395807	0.043105	2.2132	0.8079	0.0121995	0.107311	0.00795229	0.000497018	0.0187059	0.543015
97.6843	1.50602	48.5714	42.6163	56.036	90.9937	65.1351	87.1429	82.8571	17.004	100	90.6668	55.9024	57.7013	13.5417	45.935	1	6	4.78236	15	0.575635	1	3	0.335741	1392.41	0.231481	0.834552	0.332491	3.86022	0.0183535	0.354834	0.0511371	1.5038	0.491594	0.0261338	0.100745	0.0386355	0.0213459	0.00638383	0.791129
91.0686	23.5294	46.223	79.6371	84.2019	92.1913	100	90.9091	90.3226	32.349	100	87.1359	61.2476	64.5057	5.88235	66.6667	0	10	4.78236	15	0.575635	0	2	0.814955	2906.05	1.02882	0.495835	0.726398	7.08548	0.619992	0.302955	0.0446251	1.0084	0.625618	0.00505752	0.0562277	0.00327251	0.000297501	0.00168584	0.155097
92.0224	16.2512	70.8745	58.5714	51.4286	92.8571	97.1429	85.9341	80.117	28.5714	75	55.9418	67.8738	58.4027	9.32401	76.8889	1	13	4.78236	15	0.575635	0	2	0.152697	920.146	0.438791	1.6263	0.0678475	4.65138	0.187239	0.374579	0.0455649	4.9007	0.82996	0.0237925	0.0774175	0.0178138	0.00338727	0.0259147	0.654702
69.768	39.5833	58.2046	26.3759	83.0875	94.0124	95.2381	90.9091	97.1429	34.4311		94.2857	66.5399	63.6	11.1111	88.2353	1	4	4.78236	15	0.575635	1	2	0.383106	1754.09	1.16732	1.73026	1.53061	6.74357	0.392192	0.370231	0.0443656	0.4508	0.930093	0.0130878	0.0590062	0.0170807	0.000443656	0.00998225	0.658829
96.9459	35.6604	67.3457	69.1365	83.7994	91.5733	96.7471	94.1667	91.9054	40.4098	88.8889	62.15	70.3085	62.4579	9.02037	87.9699	1	19	4.78236	15	0.575635	1	7	0.16779	830.332	0.329555	0.839623	0.269635	6.58339	0.365143	0.343982	0.0591344	5.1273	1.00437	0.0243598	0.117255	0.0109999	0.00553898	0.0199715	0.523511
99.6782	55.4439	80	62.4183	67.7257	98.2989	91.9094	90	85.7759	49.2464	57.1429	94.8256	69.2362	69.588	4.31655	92.8322	1	8	4.78236	15	0.575635	1	2	0.258721	1128.28	0.21366	0.748933	0.174622	5.59953	0.172565	0.376251	0.0535894	2.577	0.598749	0.0116802	0.115289	0.00570431	0.000388048	0.0157936	0.486574
84.1455	28.5714	64.2857	75.7143	80	98.5714	94.2857	92.8571	81.4286	51.4286		58.5714	70	60.4092	5.14019	82.2917	1	8	4.78236	15	0.575635	1	3	0.173092	842.187	0.325513	0.922748	0.12436	2.22852	0.352485	0.2815	0.0855096	2.0103	0.688463	0.035915	0.123016	0.0192509	0.00164155	0.0106452	0.576133
48.4328	8.69565	37.982	23.8971	61.431	90.9567	75.3754	87.6923	79.5833	50.9306	92.9204	60.629	73.7875	74.0915		100	1	9	4.78236	15	0.575635	0	4	0.00609426	731.696	0.452516	4.15996	0.0138665	22.9131	0.0315603	0.0216873	0.0283987	1.8029	4.70403	0.0143657	0.0403794	0.00704421	0.216374	0	0.239059
79.3795	61.4286	74.2857	94.2857	78.5714	87.1429	87.1429	91.4286	87.1429	44.2857	100	89.6296	60	72.8571	7.13656	57.4313	1	24	4.78236	15	0.575635	1	2	0.377786	1230.49	0.965971	0.93668	0.535246	4.28197	0.0859962	0.352674	0.0315617	5.6049	0.607977	0.0108477	0.064176	0.0127924	0.00092776	0.0198041	0.675213
96.2998	7.30594	56.4246	75.9418	82.0735	98.0622	96.4286	84.7291	85.8824	60.4158	100	90.5297	61.92	64.3134	11.2676	80.5128	1	3	4.78236	15	0.575635	0	2	0.233451	1286.84	0.0986842	0.441532	0.47639	1.06897	0.00646031	0.466676	0.0306284	2.1516	0.447326	0.0204964	0.0563767	0.0108756	0.000743633	0.0097137	0.766778
97.0207	30.4199	66.2863	88.0912	86.4305	98.0612	91.5625	74.026	72.8723	28.3788	50	97.2188	56.3536	58.3185	10.7323	58.963	1	7	4.78236	15	0.575635	1	2	0.194325	1151.41	0.250327	0.856851	0	4.86543	0.00500185	0.493989	0.0189559	3.5187	0.619146	0.012533	0.0350698	0.00676386	0.00181885	0.0224231	0.794043
92.4829	25.9569	55.6388	83.3256	19.5719	92.9343	79.8462	69.6429	82.3485	30.4129	97.5	68.8043	69.7249	59.0639	10.0514	64.9866	1	36	4.78236	15	0.575635	1	3	0.106317	1205.78	0	0.492721	0	2.49467	0.396858	0.39077	0.0432929	18.3471	0.732274	0.022167	0.092238	0.0158772	0.00428406	0.00928212	0.619171
58.1936	18.1818	44.9612	52.0833	71.3701	96.2567	100	89.3617	79.6296	38.9771		80.3793	73.1034	71.3873	0	40	1	2	6.62278	7	0.325562	1	1	0.379442	1005.1	0.676871	7.6819	0	12.2843	0.445685	0.161083	0.0954315	0.2955	1.12558	0.0301184	0.105922	0.0118443	0	0.00338409	0.554653
8.14988	17.716	37.093	76.284	75	83.0803	77.5229	76.1017	96.3245	43.5658		75.0089	69.3451	66.1448	9.09091	83.7209	0	11	1.66003	21.5	0.0397896	1	6	0.165137	1551.78	1.76639	0.582836	0.301446	2.08594	0.00233606	0.314425	0.176408	4.2379	0.559537	0.0434649	0.0772552	0.0631681	0.000212369	0.000542722	0.375209
9.99155	40	30.5495	81.9048	68.4969	74.8485	66.6667	96.9231	93.6709	26.8657		85.9352	76.3889	69.8795	0	100	0	2	0	11.7	0.0356675	1	2	0.415362	1600	0.518395	0.062709	3.49603	2.37249	0.0282191	0.363503	0.128554	0.4784	0.664198	0.0298913	0.0407609	0.0301003	0	0.00083612	0.542015
32.7343	64	75.9749	63.9933	63.9969	84.9267	94.7826	82.684	83.8496	51.9841		61.9952	54.7254	56	9.21053	74.7706	0	11	6.36997	23.4	0.254748	0	4	0.427788	1008.86	1.34788	0.27959	1.27147	0.679004	0.00938623	0.419851	0.102849	1.5022	0.590863	0.0197044	0.13154	0.0332179	6.6569e-05	0.00991879	0.414126
84.6323	32.1311	60.1202	96.9577	99.3618	98.9452	94.7368	84.3284	88.0769	21.4118	70	96.3503	66.6365	67.8791	6.30172	83.8064	1	13	2.1158	10.5	0.425642	1	6	0.178974	1247.96	0.450368	0.382978	0.0773321	2.04009	0.171884	0.355448	0.0334664	6.7889	0.498366	0.0106645	0.071013	0.00872012	0.000382978	0.0229492	0.567677
30.1502	100	47.9245	96.4758	89.8176	84.2254	90.9091	75	60	16.3793	100	98.0231	77.5	85.1064			0	1	3.14107	17.1	0.165593	1	2	0.663218	2504.44	1.11111	3.42724	2.51775	5.56788	0.0401508	0.444321	0.0594499	0.4508	0.547924	0.00576752	0.0175244	0.00332742	0.000221828	0	0.737578
82.6326	25.4925	70.0593	46.9494	78.6339	79.3592	84.7032	91.0569	86.911	27.3077	100	55.3129	67.1646	58.491	7.49441	65.9402	1	13	5.49039	8.7	0.376696	1	4	0.145449	1482.66	1.17819	1.53377	0.399793	4.17808	0.31248	0.381432	0.0481972	4.0521	0.819586	0.0129562	0.0849683	0.0161398	0.0079465	0.0219392	0.597443
24.4565	16.6667	30	56.8123	51.1527	54.8756	100	89.4737	44	12.8571	0	65.1413	59.7458	75.1244	12.5	68.4211	0	3	2.89993	12.6	0.201325	1	2	0.573669	941.781	0.965753	8.89697	0	11.4061	0.00509091	0.143515	0.025697	0.4125	0.983108	0.0244848	0.0557576	0.0443636	0.00121212	0.00387879	0.730182
49.0127	40.9574	50.2818	72.8132	67.609	91.4853	95.4802	86.6972	87.1391	55.1593		95.2977	70.7012	79.8266	11.5385	87.4725	1	7	4.41107	17.3	0.233609	1	3	0.193172	1125.45	0.638777	1.23821	0	0.446062	0.0168683	0.417248	0.0367104	1.9504	0.688637	0.022662	0.0599364	0.0358901	0.000769073	0.00922888	0.721339
6.81231	71.6981	29.9223	94.6869	66.7192	95.7404	75	90	80.6452	21.0873		81.5841	85.8824	69.2308	14.2857	57.1429	0	6	1.19805	13.3	0.0377276	1	3	0.493325	2736.61	0.338983	2.47739	1.67224	0.990957	0.00309674	0.455469	0.0797721	0.8073	0.517161	0.00309674	0.0213056	0.00966184	0	0.00173418	0.655642
57.253	35.1648	64.3854	74.7202	63.9467	97.1924	86.9757	71.1409	94.7368	41.5264	100	89.936	49.1589	70.5462	15.1634	74.1294	1	7	5.83765	15.2	0.297482	1	3	0.165685	796.645	1.23254	0.195906	0	1.5648	0.0640611	0.266578	0.0799785	2.0418	0.819152	0.0356548	0.102801	0.0407484	0.00176315	0.0370262	0.658537
44.4927	24.4432	53.5937	60.7138	53.1041	85.1638	84.2391	85.9901	74.9052	42.7489	92.3077	64.902	62.7702	60.5239	10.2632	70.4003	1	43	2.91141	15.4	0.378826	1	5	0.249067	939.698	0.728648	0.871031	0.205923	1.53377	0.0211509	0.360427	0.0898676	10.5622	0.591017	0.040181	0.0984738	0.0506523	0.00534926	0.0144477	0.574369
26.5483	28.013	61.4389	35.489	47.2973	68.1498	72.5753	57.3984	83.3643	44.3144		72.0239	69.3091	54.397	11.9318	86.9565	1	6	6.15193	13.8	0.192259	1	3	0.140434	1046.39	2.07224	1.2718	0.181686	3.99709	0.00755814	0.250472	0.146911	2.752	0.766195	0.0682049	0.111446	0.0490916	0.00167151	0.00632267	0.512028
48.78	22.8261	42.2135	93.0546	83.0988	93.75	99	86.6071	87.037	36.0394		80.9698	59.0308	56.6918	11.7021	77.0588	1	9	6.15193	13.8	0.192259	1	3	0.371002	1112.71	0.685525	0.330164	1.111	0.990491	0.0233756	0.329239	0.0593634	1.5144	0.591187	0.036384	0.0751453	0.056458	0.00158479	0.00627311	0.699287
10.1347	11.2	47.7941	40.5076	51.7066	89.4357	89.8876	83.3333	77.3512	56.0226		49.2785	70.8405	76.4875	8.21918	82.4818	0	5	3.48594	17.4	0.0853474	1	2	0.194505	880.308	1.11262	0	0.477106	1.15694	0.0176162	0.204544	0.156519	1.4305	0.903834	0.05187	0.0961202	0.0667599	0.000419434	0.00510311	0.41475
23.5817	28.9157	62	94.709	98.6065	98.2443	88.8889	81.0811	86.0294	51.6389		74.6021	72.3944	74.1071	12.1622	99	0	1	2.91849	11.9	0.152345	1	4	0.230073	1969.54	0.56315	2.27839	0.978876	6.39381	0.0335722	0.338137	0.0807243	1.3255	0.616885	0.0107129	0.0552244	0.0234628	7.54432e-05	0.00550736	0.530517
72.2227	6.61765	62.9303	22.6931	36.9415	81.0142	60.3604	75.7576	68	13.791	0	96.0752	50.4359	53.5008	7.72798	71.1235	1	3	2.83527	7.2	0.35734	1	2	0.199864	1214.67	0.69511	1.35764	0.398611	3.94269	0.15092	0.251559	0.0429395	1.2669	0.845462	0.00852475	0.0612519	0.0115242	0.00142079	0.0506749	0.561686
22.2352	30.4147	60.2368	71.2112	75.1139	97.613	82.4074	83.4112	81.0431	49.8365	100	81.0206	75.2083	67.6151	10.8597	73.1111	0	11	4.36649	15.9	0.100844	1	4	0.176212	1249.1	1.14207	1.59142	0.951236	1.88833	0.042354	0.302542	0.099004	3.1827	0.819657	0.0325196	0.0769158	0.0386779	0.000439878	0.00688095	0.496497
66.3888	32.4582	52.719	69.4672	37.0815	73.3866	92.5761	82.7298	85.7774	24.6747	100	53.1522	64.9739	53.443	10.3209	85.4719	1	9	3.90033	15.6	0.301851	1	2	0.14708	1104.98	0.417762	0.130649	0.418078	2.41656	0.184531	0.432351	0.0441505	5.5492	0.796195	0.0261659	0.0746955	0.0337887	0.00607295	0.0207057	0.681864
64.4614	22.069	47.4614	48.5414	51.455	81.5074	93.2292	86.9565	81.203	25.0478		67.9967	65.2228	57.3893	9.44056	59.3918	1	3	3.2667	15	0.256892	1	2	0.327175	2488.28	1.61795	0	1.19228	1.76515	0.196289	0.445213	0.0339653	1.7194	0.605217	0.0107596	0.0471095	0.0229731	0.000465279	0.0165174	0.404502
39.4122	40	51.8692	61.0169	88.9796	67.0237	74.6725	75	91.8367	35.7143		64.8409	57.8947	60.9195	4.44444	38.4615	1	4	2.02532	10.5	0.16256	0	2	0.414927	567.941	0.0382166	0	1.65421	6.05607	0.188037	0.0826168	0.0751402	0.2675	1.25951	0.0160748	0.163364	0.0474766	0	0.0186916	0.258318
12.5871	66.6667	60	64.2857	90	84.2857	92.8571	72	96.5517	55.7143	100	74.2857	74.2857	68.5714	19.0476	73.0769	1	3	2.02532	10.5	0.16256	0	1	0.41587	925.111	0.888889	10.8095	0	7.50661	0.00912803	0.133077	0.0408359	0.4163	0.840431	0.0348307	0.0929618	0.0523661	0.012491	0.00504444	0.515013
10.6201	40.0818	33.2806	41.6205	47.6538	99.4131	72.4138	90.678	78.6432	20.5288		40.0296	64.6302	66.1848	6.74157	86.2069	1	11	5.01717	21.6	0.129305	1	1	0.142965	954.484	0.487566	1.58298	0	1.16453	0.000671088	0.55874	0.0607137	2.5332	0.608906	0.0138955	0.0453971	0.0190273	0.000947418	0.00351334	0.406956
22.9914	13.8408	39.0467	54.3426	32.1684	78.6367	83.0097	84.2593	81.2095	24.9594		33.727	60.8424	67.4947	17.77	77.3256	1	9	5.01717	21.6	0.129305	0	3	0.276875	1106.86	0.276702	1.13994	0.412479	2.87486	0.019999	0.254787	0.0723464	2.0001	0.718632	0.0221989	0.0656467	0.038998	0.00019999	0.0144993	0.483976
61.4605	43.4783	29.7898	49.9671	45.2591	98.7837	97.2222	80.303	82.5397	30.9032	50	78.0375	70.7071	51.0386	22.2222	87.5	1	2	2.67444	13.2	0.245406	1	3	0.233275	1391.7		0	0.602055	5.63226	0.289849	0.541575	0.0372607	1.2748	0.772331	0.0152965	0.0851114	0.0352212	0.000627549	0.000705993	0.619862
76.0335	55.8621	86.5964	85.9925	47.957	96.1819	97.7778	89.4737	86.1111	64.1654	100	63.72	74.5238	70.3093	6.74157	83.7349	1	3	2.67444	13.2	0.245406	1	3	0.379665	749.576	0.943503	3.88167	0	11.287	0.484831	0.423026	0.0427737	0.5307	1.15136	0.016205	0.0842284	0.025815	0.000942152	0.0169587	0.362728
46.0956	41.4	55.6096	75.4491	32.2433	78.9188	86.2155	86.6142	89.4569	53.0164		21.9215	72.4036	68.6544	3.77358	63.6364	0	6	4.07943	7.6	0.100255	0	1	0.154995	1002.47	0.985075	1.03193	0	3.56813	0.354503	0.438649	0.051648	1.9478	0.744628	0.0178663	0.0829141	0.0429202	0.0007701	0.0108841	0.557706
65.5359	4	10.147	0.130039	24.4866	66.1928	78.3333	79.0698	63.4615	5.37143		61.8286	25.1732	45.9459		76.6667	1	5	2.76837	16.6	0.455965	1	2	0.325222	770.096	0.622186	2.19207	1.14823	4.3215	0.101461	0.2119	0.0394572	0.479	1.38203	0.0181628	0.0872651	0.0240084	0.00480167	0	0.441962
89.9861	3.50109	57.5897	71.9489	44.7998	62.944	92.4658	80.7692	56.2842	25.9434	33.3333	84.5659	67.3307	69.557	7.19697	68.2609	1	5	2.76837	16.6	0.455965	1	2	0.189435	2348.67	0.422222	0.709623	0	2.60195	0.0412527	0.450799	0.0238906	2.1138	0.378605	0.00690699	0.048207	0.0134828	0.000804239	0.0126786	0.611505
47.9884	27.1429	38.5714	80	47.1429	64.2857	97.1429	91.4286	74.2857	25.7143		40	61.4286	58.5714	8.97959	75.6238	0	18	4.10102	18.9	0.437378	1	5	0.299725	910.65	0.229322	0.323512	0.53387	6.12849	0.188548	0.411027	0.0462333	3.292	0.715034	0.0223572	0.0938943	0.058384	0.00082017	0.00744228	0.59271
40.6535	20.0542	37.7767	28.3666	86.1475	93.2844	81.3208	75.9542	62.7219	17.1949	100	58.6696	56.3183	51.3514	7.88288	71.298	1	21	4.10102	18.9	0.437378	0	3	0.179339	813.754	0.407581	3.22368	0.265892	2.64243	0.126804	0.277022	0.0394097	2.4258	0.790089	0.0227142	0.0788606	0.0374309	0.00164894	0.018262	0.56064
81.2946	21.7949	47.2169	62.5327	53.3111	89.4818	81.9398	89.5833	63.0137	24.0152	85.7143	81.4174	56.2232	64.8571	9.67742	76.4706	1	42	4.10102	18.9	0.437378	1	2	0.30721	515.358	0.279686	0.547463	0	2.11844	0.207274	0.722936	0.012663	1.0503	0.626591	0.0110445	0.0461773	0.0173284	0.00180901	0.00295154	0.53937
83.1516	35.7143	51.9787	61.8598	64.2591	93.9261	95.3125	81.3953	91.0714	35.7768		73.8722	69.2513	48.6653	10.6383	72.0833	1	2	4.10102	18.9	0.437378	1	2	0.330314	1169.7	1.68317	2.11613	1.05807	4.82478	0.162519	0.366006	0.0631454	0.5907	0.860545	0.0221771	0.0702556	0.0240393	0.00237007	0.0159133	0.597427
59.9541	72.9365	71.4286	74.0947	48.3433	99.122	93.7667	80.303	83.98	54.2857	75	41.4286	65.239	54.2736	9.16201	74.6563	1	23	4.10102	18.9	0.437378	1	6	0.115342	1054.68	1.34932	1.04056	0.446832	10.4745	0.159661	0.538397	0.030675	6.0929	1.10492	0.0135896	0.0512564	0.0277536	0.00096834	0.0297559	0.648919
78.2651	18.1712	51.7837	50.8429	51.554	75.3315	81.8509	89.1575	81.5103	55.548	100	95.858	70.2352	53.1182	6.51751	51.318	1	10	4.10102	18.9	0.437378	1	4	0.0515444	1160.79	0.941274	1.71013	0.202366	3.31338	0.242711	0.356434	0.0960667	7.017	0.64787	0.0473707	0.126251	0.0261223	0.00296423	0.0147071	0.56993
91.9283	0	40.4762	45.7143	72.8571	78.0528	64.2857	33.3333	61.2903	19.6787		59.3387	53.2787	46.1538	18.1818	77.2727	1	2	2.9501	7.8	0.163447	0	2	0.571083	445.633	0.178253	2.26	1	8.5	0.0128	0.5688	0.0368	0.25	0.853109	0.024	0.0492	0.0256	0.002	0.0044	0.6952
53.0173	4.67662	57.2125	48.0295	88.4014	99.7959	80.0587	76.7528	73.7443	63.4882		65.0729	60.1027	58.4641	7.49789	62.8119	1	9	2.9501	7.8	0.163447	1	5	0.11179	1653.86	0.47931	0.542096	0.396147	3.97189	0.0369876	0.366915	0.0414703	4.7962	0.685289	0.0155123	0.0494767	0.0312956	0.000458696	0.0246654	0.506985
39.7444	13.6364	53.7138	82.0574	80.2053	96.6018	84.8948	82.6389	74.5234	46.5298	100	64.8918	73.3772	71.6672	9.52381	58.5237	1	11	2.9501	7.8	0.163447	1	4	0.198108	771.942	0.172662	1.37931	0.978565	3.97018	0.107064	0.34986	0.0659087	2.6825	0.919265	0.0387325	0.0899161	0.0522274	0.00115564	0.0109226	0.579683
39.4446	29.249	53.8736	46.7083	37.0442	80.1082	79.6078	81.3559	86.2661	28.0084	50	59.2953	58.8853	73.4287	7.56677	71.2205	1	4	3.48295	17.6	0.234517	1	5	0.157094	1150.8	0.848443	0.568284	0.378856	2.27314	0.135546	0.415058	0.0281436	1.6629	0.636794	0.0144326	0.0702989	0.0316916	0.000661495	0.041133	0.635095
23.2121	52.0548	54.6798	91.956	74.3864	99.3007	90.3409	78.9474	82.9268	38.5602		83.3158	61.8497	62.4876	5.05051	74.2268	0	4	3.48295	17.6	0.234517	1	2	0.456489	564.304	0.570464	1.76462	0	5.73501	0.161208	0.364139	0.0756692	0.6687	0.815379	0.0264693	0.078361	0.0438164	0.000299088	0.0148048	0.3607
38.0646	37.1429	54.9802	96.2117	84.9965	98.264	87.25	77.8894	80.8421	36.0997		58.74	60.3976	62.6181	10.7784	54.8276	1	4	4.42987	17.4	0.159756	1	3	0.293327	1144.31	2.19231	0.470557	0	4.5039	0.0892041	0.337524	0.0558618	1.4876	0.707858	0.0542485	0.125907	0.0654746	0.00121	0.0112934	0.542686
6.23736	19.4529	37.8796	35.4618	72.7002	91.4366	90.8046	71.6667	83.7629	47.4882		45.5703	70.4375	76.152	5.43478	85.8896	0	7	1.59795	13.3	0.0315117	0	4	0.228874	742.946	1.92502	3.24854	0.246327	1.45109	0.0104503	0.319957	0.129285	1.6746	0.799029	0.0371432	0.0965604	0.0487281	0.000119432	0.00549385	0.368625
15.186	14.2857	35.6564	50.7752	92.3383	95.8192	100	78.5714	72.973	26.9549		81.5945	50.0986	53.7604	14.2857	92.3077	1	1	4.40096	17.8	0.142035	0	2	0.407918	1481	0.633333	0.900293	1.44609	2.83592	0.0182309	0.0880036	0.076975	0.4443	0.741431	0.0202566	0.0992573	0.0848526	0.000675219	0.00157551	0.402431
21.3887	96.5714	44.8609	98.1505	99.0935	74.5027	95.5056	91.3043	92.7536	14.06	0	83.0753	71.381	92.4879	10	74.4444	0	1	3.07956	17	0.113959	1	3	0.349624	1383.07	1.21164	0.286917	0.530796	4.78194	0.0573833	0.387911	0.07785	0.5228	0.672517	0.0369166	0.115149	0.0487758	0.00114767	0.0133894	0.519702
50.4305	61.5385	62.3586	82.0215	72.5779	99.5215	87.6761	81.4433	89.198	79.8199	100	79.4223	72.6243	67.9028	15.2381	86.0697	1	3	4.66502	16.1	0.179814	1	4	0.247726	970.91	1.56058	0.115015	0.744724	4.35045	0.07545	0.344183	0.0654437	1.7389	0.73175	0.0439933	0.0915521	0.0277187	0.00126517	0.00569325	0.488757
71.5142	25	63.2371	60.979	66.8087	87.8199	90.625	100	92.3077	38.1462	100	94.6829	66.0465	70.0617	21.2121	84.8485	0	1	2.45918	12.1	0.392288	1	1	0.363914	1774.01	1.35683	0	1.8376	6.81649	0.473802	0.328781	0.0469332	0.4027	0.759202	0.00993295	0.0640675	0.0062081	0.000496648	0.00819469	0.401788
7.56353	0	20.0475	98.9399	100	90.9904	59.2105	89.6774	88.4422	10.7796	0	18.0392	73.5294	69.4795	0	97.4359	0	20	1.22835	20	0.0719813	0	7	0.247875	1080.25	1.2625	11.0507	0.57857	6.06341	0.00219857	0.234436	0.16281	0.8642	1.06716	0.0321685	0.0647998	0.0428142	0.000115714	0.00115714	0.300046
27.0104	49.0385	50.7687	94.5934	81.2443	97.1765	89.5349	76.6667	85.4447	46.4839	50	92.5561	79.3537	73.1258	4.16667	92.5	0	5	3.39717	16.1	0.122097	1	3	0.222137	1203.65	1.42132	1.31931	1.04445	2.29988	0.0836156	0.3243	0.087835	1.6827	0.767891	0.0238902	0.0758305	0.0298924	0.000475426	0.00142628	0.526891
34.2113	22.2222	54.0293	64.2373	74.4582	91.688	83.5052	84.4828	98.2036	57.3226	100	73.8584	72.1374	59.6525	20	12.5	1	2	3.76277	10.5	0.086719	1	3	0.23686	2504.67	1.3035	0	1.66615	3.91487	0.00574802	0.263943	0.0635389	0.6437	1.17833	0.02206	0.0758117	0.019419	0.00108746	0.000776759	0.381389
47.1255	25.6494	74.7732	35.6944	27.9638	82.5552	77.2059	87.1345	76.5	43.3234	7.14286	29.5082	65.1515	75.1332	8.1117	60.7031	1	5	3.04519	10	0.132193	1	2	0.137833	1115.5	1.68509	0	0.876106	2.44248	0.147611	0.29646	0.0366372	1.13	1.01605	0.0238938	0.0675221	0.0273451	0.00141593	0.0663717	0.669115
99.1653	12.5	10.6707	24.3243	75.8487	92.4802	100	60	80	3.59477		93.271	54.5455	46.4865			0	4	4.76748	10.9	0.217327	0	0	0.978646	735.366	0	0	0	18.3665	0.782753	0.127695	0.0547264	0.1206	1.13165	0.0107794	0.155058	0.00829187		0	0
60.7371	51.0929	51.6711	70.1961	78.6571	99.7972	83.1492	77.5061	75.3829	27.2537	100	84.8709	62.9063	63.3992	10.3121	75.7794	1	15	4.76748	10.9	0.217327	1	5	0.197997	983.433	0.746413	1.33837	0.810452	7.82465	0.409975	0.279878	0.0713622	3.7695	1.04449	0.0273511	0.0877835	0.0266614	0.013848	0.0187293	0.369465
26.3483	38.8889	37.3811	48.4694	49.0867	73.3813	70	77.4194	67.7725	41.3676		96.0853	66.0985	81.486	9.52381	80	1	5	2.29745	10.3	0.119296	1	4	0.423936	1114.17	0.821355	0.672687	2.00424	5.58422	0.0545522	0.143568	0.0796167	0.5426	1.06332	0.036491	0.104313	0.0499447	0.00147438	0.00387025	0.44084
53.7171	27.3077	63.2143	79.1895	87.9392	91.5729	97.286	88.7608	93.4927	44.9011	100	76.0966	69.8441	73.5609	8.79433	78.0634	1	11	4.40646	13.4	0.194696	1	5	0.182486	1259.12	0.943935	0.426382	0.819705	0.134931	0.112236	0.392136	0.0505991	3.7056	0.715528	0.0187554	0.0736183	0.0420445	0.000458765	0.0189173	0.568491
58.9464	61.1765	52.9344	64.1849	56.7109	89.1869	20	80	31.25	43.5424		58.8132	68.3908	77.4038	2.45902	71.3636	0	1	3.58187	7.3	0.127744	0	3	0.410042	1884.92	2.29365	0.242105	0.973684	3.21053	0.482105	0.446316	0.0221053	0.475	0.787704	0.00610526	0.0372632	0.00231579	0	0.0265263	0.443368
20.1672	42.3488	61.0258	86.4559	91.3504	98.6526	85.9155	85.2459	83.5897	54.1712		94.2063	72.9358	76.3898	7.89474	74.4186	0	4	3.28741	16.6	0.168744	1	4	0.24196	1510.72	1.64726	2.65333	1.61574	2.37683	0.054519	0.354597	0.0830633	1.7902	0.862376	0.0112278	0.036644	0.0212267	0.000167579	0.00229025	0.359234
20.1775	100	50.5795	66.6667	36.7963	97.7373	84	78.1609	84.878	47.013		97.5227	82.5676	94.3681	100	100	0	2	2.31173	14.3	0.121515	0	2	0.431552	1357.4	0.64	1.73125	1.39973	6.99867	0.0303521	0.157802	0.102991	0.6787	0.63697	0.0163548	0.153234	0.0166495	0.000294681	0.000736703	0.527774
60.9299	46.6292	64.6748	88.2919	93.9745	99.7074	98.3165	93.3333	96.2343	56.2061	100	75.2612	80.4136	79.5937	5.60166	74.3831	1	2	3.06483	13.3	0.259246	1	7	0.17165	1128.3	1.35828	0.452334	0.715444	6.14165	0.337827	0.328744	0.0577041	2.7745	0.933253	0.0236439	0.0952964	0.0336277	0.00562263	0.0170121	0.428762
16.4976	20	41.6894	4.87805	51.1801	73.75	100	86.6667	88.2353	23.6364		69.0691	55.1181	61.7778		50	0	1	2.442	15.8	0.116667	1	2	0.597718	855.114	1.08523	1.06312	0.880399	8.30565	0.00265781	0.249169	0.0418605	0.1505	0.846003	0.0299003	0.0803987	0.0671096	0.000664452	0	0.273754
38.4657	42.8571	57.3473	73.2584	92.4185	94.6019	88.8889	87.9518	77.686	38.0742	0	82.8369	72.807	74.4253	0	91.6667	0	1	2.80112	13.9	0.184463	1	3	0.499643	996.316	1.13947	5.15055	0	2.86582	0.241944	0.18225	0.154253	0.3786	0.851517	0.0631273	0.163497	0.0348653	0.000264131	0.00132065	0.150555
21.6206	17.6471	19.5282	15.6171	17.0009	78.6471	37.0968	51.5464	75.7353	28.5541		26.1249	68.5315	56.3567	0	28.5714	0	1	2.51727	14	0.201298	1	3	0.406085	1096.8	0.4	0.984683	0	3.64697	0.0386579	0.182713	0.145879	0.2742	0.717753	0.047046	0.112691	0.0634573	0	0.00109409	0.191101
20.2847	17.0683	54.2857	49.6867	50	82.8571	97.3034	92.8571	88.5714	27.1429		36.7372	72.8571	65.4299	3.38983	82.9352	0	11	3.70238	22.3	0.129226	1	7	0.158948	1327.83	1.09331	1.71967	0.965966	1.60934	0.0509426	0.379935	0.0767736	4.1694	0.738681	0.0298124	0.070082	0.0591212	0.00050367	0.00280616	0.274428
27.4055	0	31.912	57.9065	67.4777	90.3939	99.1379	88.2353	91.3043	19.2691		86.2436	66.2371	57.7447	0	60	0	2	4.31179	15.8	0.210834	1	3	0.368098	776.265	1.09922	4.82456	0.350877	12.9449	0.0601504	0.197494	0.0566416	0.399	1.23091	0.0471178	0.1	0.0651629	0.00175439	0.000501253	0.234336
14.9294	36.1111	50.6048	59.1696	54.68	85.6737	54.902	84.4828	75.9494	38.0711		80.8548	74.4292	61.0984	0	100	0	2	3.46105	12.4	0.0994359	1	2	0.411282	1393.95	1.38983	0.868508	1.45475	2.46656	0.00799027	0.361126	0.0760813	0.5757	0.604253	0.018065	0.0399514	0.0189335	0	0.000521105	0.24822
77.0578	16.6667	41.962	26.5587	38.6658	50.0565	95.8333	85.9375	70.4225	13.9398	0	40.3908	51.0261	56.474	7.18232	58.8859	0	8	2.85932	14.3	0.578863	1	4	0.335734	1488.51	0.253731	1.80487	1.35365	4.66259	0.443598	0.25549	0.0820215	0.9973	0.716193	0.0117317	0.159531	0.0126341	0.000300812	0.018149	0.222902
45.1326	94.2857	68.8514	81.1602	83.1333	74.9069	76.7442	100	94.8529	82.8718	100	73.3766	69.746	81.0644	0	88.8889	0	2	1.40505	11.6	0.433822	1	5	0.191388	2039.1	1.30277	0.818768	2.17843	1.53572	0.0494655	0.3785	0.0370779	1.1786	0.741087	0.01103	0.0436111	0.0195147	0.000424232	0.000254539	0.255642
18.7508	68.75	42.8103	54.3837	49.7368	74.6064	83.7209	82.5	79.2105	45.4474		69.141	78.2468	79.4536			0	4	4.15318	10.5	0.168218	1	4	0.251232	1393.21	1.32633	1.37407	0.65225	2.37709	0.0687616	0.234578	0.218576	0.8624	0.578706	0.0746753	0.122101	0.0514842	0.000463822		0.228316
57.197	34.252	67.8035	24.4171	39.4936	91.9095	82.243	87.7551	76.4706	8.70726	100	85.2399	60.8156	58.656			1	5	6.02275	5.6	0.195712	1	5	0.375238	1488.31	0.52657	1.21722	1.10848	1.4282	0.328421	0.546222	0.0286938	1.5404	0.490714	0.0138925	0.073812	0.0176578	0.000324591	0	0.38068
31.5688	12.1951	54.3152	95.4478	91.2964	93.1537	87.3563	85.0746	86.1314	35.1279	100	50.2957	69.4974	56.2442	10.2041	86.747	0	3	3.2826	16.3	0.290092	0	3	0.357933	1138.52	1.93182	2.49526	2.30811	2.49526	0.120471	0.325681	0.0909272	1.0019	0.868768	0.0211598	0.0606847	0.0357321	9.98104e-05	0.00489071	0.298233
21.7441	34.8485	55.6358	91.9089	85.921	96.3668	95.6835	90.9091	88.7538	46.6032		92.4614	67.8571	87.1194	0	94.4444	0	1	2.92629	14.7	0.154556	1	4	0.329257	1538.53	1.48575	1.0142	0.926008	1.2435	0.081665	0.290766	0.0915425	1.1339	0.685133	0.0418026	0.0845754	0.0375695	0.000264574	0.00123468	0.262104
27.0064	54.4643	40.4542	51.9644	26.5879	86.4985	70.9184	90	83.6538	42.3159		76.273	65.8793	66.9655	6.32911	79.7297	0	2	4.17105	12	0.197418	1	5	0.155716	563.488	0.53733	1.0058	1.38781	3.35106	0.0773694	0.329594	0.099323	1.034	1.2278	0.0517408	0.111412	0.0426499	0.000386847	0.00744681	0.376112
66.3722	12.1212	33.5584	78.0401	45.8422	91.3589	49.5	77.1429	72.973	10.1208		74.0082	52.2772	52.9344	11.3772	62.7193	1	1	4.36528	14.9	0.315853	1	4	0.423281	1195.69	0.69181	3.08219	0.428082	4.01947	0.239546	0.218818	0.0540735	0.5548	1.06481	0.019827	0.0872386	0.0250541	0.000180245	0.0301009	0.357426
63.0307	10.4478	47.1602	10	62.9285	79.5314	94.4	68.9441	65.9218	18.5714		80.8435	55.9916	51.9536	6.69643	62.1239	1	3	4.36528	14.9	0.315853	0	4	0.312539	1229.81	0.670921	0.47439	0.446594	2.84634	0.150619	0.208732	0.0644874	1.3491	0.762707	0.0289082	0.124009	0.0346157	0.000296494	0.0163813	0.297013
59.6054	80.5	64.3632	88.9975	70.7029	86.6153	87.5	84.127	97.2222	43.6802		82.8772	86.3698	47.9062	10.1266	82.9167	1	15	4.36528	14.9	0.315853	1	5	0.246677	1700.65	0.493656	0.180856	1.02184	2.23132	0.217435	0.372632	0.0656283	4.4234	0.545162	0.0170683	0.0876023	0.0216349	0.000203463	0.00361713	0.415291
79.2818	23.0769	42.4165	13.8249	16.679	98.3692	100	66.6667	83.3333	8.01688		99.1258	55.8621	61.4286	5.15464	58.1699	0		3.50836	10.9	0.256728	0	0	0.908661			0	0	5.827	0.952866	0.382942	0.0286602	0.5792	0.350848	0.00673343	0.0483425	0.000345304		0.0167472	0.225483
6.12245	50	29.9094	48.5782	43.8923	95.9487	89.2308	61.5385	86.8613	27.673		86.5714	66.9118	54.0541	25	100	0	2	1.99283	11.5	0.0645676	1	1	0.393509	701.429	1.14286	0	0	4.3279	0.0127291	0.240835	0.251527	0.1964	1.04156	0.124236	0.0997963	0.0631365	0	0.00203666	0.0743381
22.8709	0	12.3935	42.8571	31.1698	73.0159	100	90	86.2069	5.23311		76.4535	67.6724	69.4972	0	92.8571	0	5	2.78485	20.4	0.093014	1	0	0.620302	515.673	0.567291	0	0	0.8259	0.020152	0.140733	0.130823	0.3027	1.0268	0.0419557	0.158573	0.0677238	0	0.0033036	0.372316
5.62579	30	77.1429	70	75.7143	94.2857	85.7143	90	81.4286	48.5714		57.1429	65.7143	60.1503	8.12414	87.2603	0	73	2.22618	25.3	0.0608489	1	4	0.079047	1151.92	1.11572	0.398464	0.0672447	0.588625	0.0343792	0.372341	0.101812	7.9932	0.797111	0.0217685	0.0590001	0.0306886	6.25532e-05	0.0271105	0.412138
24.1071		46.3415	0	20.8333	72.1311	0	100		0		62.6016	13.3333				1	1	2.80916	16.4	0.111363	0	0	0.999141	123		0	0	40.6504	0.162602	0.0243902	0.0243902	0.0123	3.20782	0.00813008	0.121951	0.0650406	0.0243902	0	0.821138
64.7627	42.2078	56.9223	64.2509	62.8276	94.3157	90.7407	87.7358	85.6802	44.5743		80.7746	70.9257	66.5803	3.22581	48.6068	1	14	6.21764	17.9	0.280733	1	4	0.15923	969.345	0.674872	2.23766	0.861284	1.00862	0.291663	0.515285	0.0527552	2.087	1.05472	0.0263057	0.0751318	0.024437	0.000143747	0.00934356	0.603546
1.40884	0	27.1429	51.4286	68.5714	92.8571	84.6154	40	85.7143	42.8571	66.6667	84.2857	72.8571	82.8571	0	100	0	4	6.21764	17.9	0.280733	1	4	0.213414	536.138	0.579371	1.36444	1.07791	0.682221	0.000682221	0.459817	0.125529	0.7329	1.45911	0.0776368	0.107927	0.100287	0.000545777	0.000136444	0.583026
1.31108	19.3939	70.9496	80.0926	79.3088	99.7153	96.9466	96.8966	78.4861	59.9225	0	58.6606	80.625	74.471	7.42972	96.3536	0	6	2.96416	30.4	0.0278362	1	6	0.159856	973.231	1.14112	0.849676	1.14052	1.53523	0.00112182	0.295081	0.116337	2.4068	0.889997	0.0393884	0.0920309	0.0555925	4.15489e-05	0.0205667	0.489945
2.62238		28.5714	83.3333	97.1429	92.8571	100	92.8571	82.0513	25.7143		82.8571	82.8829	68.8144			0	5	2.96416	30.4	0.0278362	1	1	0.547368	287.167	1.5	2.90192	0	29.0192	0.00580383	0.0319211	0.0980847	0.1723	1.96532	0.0731283	0.187464	0.10621	0.00116077	0	0.419617
10.3663	43.1981	45.2622	60.6792	66.6059	95.0891	55.3191	75.3497	86.9029	57.1163	100	47.2967	76.8682	67.5752	13.6364	100	0	9	0.748055	31.9	0.0203471	1	4	0.160367	996.151	0.265395	0.886948	1.19352	2.83555	0.0176046	0.261448	0.110465	2.9765	0.844941	0.0417269	0.0816059	0.0600706	0.000235176	0.000739123	0.486276
79.1738	0	19.2637	53.0957	21.4048	43.7015	87.8505	68.6747	66.879	6.44783	100	25.6356	62.1908	46.2637	11.7647	76.9231	1	5	4.82131	14.9	0.316525	1	3	0.318284	1283.21	1.25	0.974116	2.08739	2.78319	0.0431394	0.201781	0.0623434	0.3593	0.743109	0.0473142	0.0910103	0.0381297	0.00667966	0.00473142	0.625104
74.5529	95.2055	85.5396	98.4848	49.9627	73.5658	78.9238	96.837	73.6364	96.2769		92.3144	86.7497	96.5465	10.1828	82.9736	1	4	4.82131	14.9	0.316525	1	5	0.343202	1152.66	0.666667	0.980296	1.07833	2.49975	0.0908734	0.146848	0.0792079	2.0402	0.766645	0.120674	0.148956	0.0252916	0.000980296	0.0185276	0.428438
60.4457	59.2481	55.6491	79.8611	72.5696	94.2527	92.1311	89.1892	81.2705	45.0586	100	28.0536	66.6578	61.8469	9.34959	68.2171	1	8	4.82131	14.9	0.316525	1	6	0.176453	1019.16	0.815928	1.03944	0.657943	7.30557	0.239685	0.245952	0.0631773	4.0695	0.970224	0.034132	0.0977761	0.0372527	0.00208871	0.0122128	0.568227
27.8472	38.7728	53.6692	83.7886	84.4296	92.7796	86.6261	81.8807	82.2266	28.1959	100	88.7046	70.4069	64.4826	12.206	67.7165	1	25	4.21353	12.6	0.112565	1	3	0.155587	1322.01	0.527671	0.48676	0.626704	0.438084	0.095259	0.389238	0.0490411	4.1088	0.516388	0.0217825	0.0568536	0.0378699	0.000584112	0.0213688	0.631523
2.12681	5.71429	32.8571	81.4286	72.8571	87.1429	76.3636	92.8571	78.5714	37.1429		85.7143	74.2857	81.4286	8.26986	74.3137	0	34	1.10455	39.2	0.042762	1	3	0.169364	901.697	0.935695	0.490293	0	3.83155	0.002014	0.266277	0.16703	3.0288	0.732116	0.0494585	0.109317	0.0707211	0.000132065	0.0278328	0.355487
1.90467	21.4022	64.0469	93.1091	95.1733	94.4545	94.8718	85.8407	90.5473	53.8531		81.151	72.3913	79.5186	25	90	0	5	1.51976	39	0.0332827	1	5	0.257653	830.874	1.00241	1.40913	0.482579	1.20645	0.00067561	0.425056	0.105588	1.0361	0.940145	0.0500917	0.0941029	0.0537593	0	0.000386063	0.47563
2.00285	3.19767	40.4771	89.9084	94.6277	88.5116	59.2105	82.9646	77.4497	42.1444	75	40.1763	61.5004	58.7838	9.53206	82.1822	0	20	3.29337	31.6	0.0234049	0	6	0.157355	979.919	1.04052	0.267463	0.469029	1.21327	0.00271339	0.234023	0.147867	3.8697	1.01541	0.0587901	0.116702	0.106882	0.000387627	0.014859	0.471484
3.738	94.2857	70	58.5714	57.1429	95.7143	74.2857	84.2857	88.5714	51.4286	87.5	64.2857	77.4907	76.3199	8.88889	94.4196	0	10	1.11591	26.8	0.0226901	0	5	0.100824	1455.55	0.503067	0.105372	0.316116	1.51735	0.00225496	0.133696	0.136583	4.7451	0.683967	0.0513582	0.106952	0.0624012	0.000231818	0.0103264	0.26619
4.18136		35.6044	62.5	73.2394	92.4394		98.1818	93.9394	49.7159		74.8503	63.253	51.0204			0	2	2.84767	21.3	0.101678	1	2	0.666114	1142.61	1.25	2.48633	0	8.05569	0.00944804	0.0174043	0.128792	0.2011	0.923886	0.0258578	0.0845351	0.0556937	0.000497265	0	0.46544
65.0856	14.2857	42.7269	55.3768	77.9831	53.6907	98	79.1667	80.1653	29.9199	100	53.4873	64.1694	60.0858	11.7647	70.1149	1	2	2.84767	21.3	0.101678	1	3	0.435023	1180.82	1.0137	2.84223	0	2.20418	0.502668	0.163805	0.0509281	0.862	0.744863	0.0235499	0.0914153	0.0309745	0.00116009	0.00382831	0.468445
5.74124	50	55.1893	30.3558	52.8053	96.5011	84.2105	83.871	87.6289	51.0352		76.4026	83.477	67.8595	6.95652	71.3415	0	11	2.70066	17.9	0.0712614	1	3	0.311739	999.344	0.502732	1.6951	0.574147	1.25766	0.0256999	0.22944	0.119969	0.9144	0.796739	0.0254812	0.0789589	0.0269029	0.000109361	0.0250437	0.400809
10.7585	25.5528	51.5595	62.5711	73.4175	85.9967	87.0787	84.0426	86.6828	45.2218		61.9829	77.0992	73.4183	0	100	0	5	1.93374	19.6	0.080089	1	1	0.342463	826.125	1.15167	1.14195	0	1.6734	0.0115952	0.499824	0.0779164	1.1384	0.729261	0.020116	0.0751933	0.0257379	8.78426e-05	0.000702741	0.48577
8.35792	19.5122	15.8192	27.4974	31.4668	99.2861	100	85.4015	76	30.4183		75.8279	70.5882	55.8095	0	75	0	9	1.87935	18.2	0.0520579	1	4	0.794728	706.897	0	2.10976	0.256098	1.70732	0.0380488	0.298049	0.121951	0.41	0.942081	0.0504878	0.0895122	0.0604878	0.000243902	0.000731707	0.366098
3.27447	0	21.5909	82	92.5714	92.2869	53.8462	76.7123	71.1538	40.7834		98.5938	64.0816	55.2268		100	0	1	5.85159	30.9	0.0441429	1	5	0.673342	1472.43	1.35135	1.83554	2.3862	20.7599	0.00183554	0.0781938	0.125918	0.2724	0.921094	0.020558	0.0903084	0.0359765	0.000734214	0	0.451175
46.0449	37.8378	52.0489	75.0151	70.2865	99.4736	96.2025	87.5	87.7551	48.2805	100	73.1883	76.4482	57.2605	8.04438	54.9356	0	3	3.58474	18.5	0.20202	1	1	0.247948	1068.68	0.770213	0	0	2.09047	0.315999	0.435215	0.0461894	1.2557	0.540477	0.0340049	0.107908	0.0621167	0.00191128	0.0573385	0.715537
16.8676	4.10959	52.8571	71.474	81.049	79.3406	97.2973	84.7458	85.7143	21.6832		95.8298	75.9777	67.3735	0	96.5517	0	8	1.12646	17.9	0.114299	1	4	0.286569	992.301	0.581694	2.24138	0	2.80172	0.0508621	0.348017	0.104224	1.16	0.782817	0.0377586	0.0862931	0.0475	0.00112069	0.000344828	0.450862
74.7786	38.125	17.4936	86.6253	88.4875	78.9747	86.3118	78.0488	62.6263	10.538	100	82.5649	50.7565	48.5554	50	85.7143	0	10	5.90715	26.4	0.547488	1	3	0.328434	1454.74	1.12069	1.03704	0.888889	2.07407	0.0126815	0.207348	0.078163	1.6875	0.709904	0.017837	0.0862815	0.0269037	0.00195556	0.000237037	0.706548
60.3436	58.6081	2.33794	71.8774	85.8779	90.3993	45.4545	72.7273	0	0		2.10403	51.2821	49.4565	17.2414	78.7004	0	5	5.90715	26.4	0.547488	1	2	0.532385	897.572	0.76783	0.00845309	1.54269	1.73288	0.00946746	0.543195	0.0101437	0.5915	0.652803	0.00338123	0.0120034	0.00118343	0.000169062	0.00524091	0.889096
68.1709	41.4286	35.1135	44.2857	45.7143	82.8571	90.0524	64.8649	52.8205	12.8571	75	35.0502	58.3076	51.334	18.5185	67.4134	1	4	3.66399	19.9	0.320347	1	3	0.284569	1378.08	1.30549	0.406752	0.745373	2.18629	0.0100468	0.196421	0.0615416	2.4585	0.636438	0.0172056	0.0673988	0.0218833	0.000772829	0.0088672	0.602074
45.2253	2.5	11.9288	87.6289	95.3656	89.9784	84.6154	64.3678	65.9091	9.10677		63.7565	58.0606	52.7732			0	6	0.503981	27.5	0.337365	0	3	0.466182	1243.57	1.14208	0	0.323721	2.37758	0.00424374	0.156583	0.16605	0.919	0.614769	0.0528836	0.107073	0.0533188	0.000870511	0	0.239391
90.988	25	40	85.8947	62.3039	95.953	77.7778	90.1099	81.8182	21.4677	100	65.3397	59.8309	47.3085	13.7931	94.2857	1	6	4.46272	19.9	0.549268	1	1	0.547852	1037.58	0.310559	0	0	0.448967	0.000897935	0.189464	0.0377133	0.3341	0.664908	0.0404071	0.133493	0.0254415	0.00838072	0.00868004	0.728225
83.2279	25.5319	58.6131	10.8205	68.5006	96.5643	100	93.5484	87.5	22.0028	100	82.0418	65.602	50		100	1	5	4.46272	19.9	0.549268	0	3	0.0978611	920.074	0.966851	0.830665	0.6255	8.83707	0.208367	0.22538	0.0248199	0.4996	1.51984	0.0192154	0.0820656	0.0184147	0.146117	0	0.556045
84.3445	21.1765	26.519	46.6131	58.7231	94.0813	67.2566	61.039	43.4783	8.11486	70.5882	71.3148	43.8634	43.452	0	38.7755	1	10	4.46272	19.9	0.549268	1	3	0.273783	1606.63	0.836571	2.03087	1.15237	1.42268	0.026035	0.206715	0.0559824	1.4058	0.804626	0.0125196	0.0789586	0.00832266	0.0363494	0.000995874	0.602148
68.5806	53.6232	58.464	84.075	43.6271	78.4352	5	65.5462	45.045	20.0935	66.6667	41.5705	9.70655	43.6817	11.6279	70.8029	0	22	4.46272	19.9	0.549268	0	3	0.435139	1077.15	1.10426	2.91221	0.660719	3.83806	0.0332464	0.260332	0.0496591	1.1881	0.893623	0.0102685	0.0737312	0.0114468	0.000757512	0.00378756	0.627052
40.6002	27.0588	31.7271	89.9882	77.9929	96.8826	89.1473	45.3333	56.1194	14.3197	81.8182	79.0795	55.564	46.2656	12.5	73.6842	0	13	1.27013	20	0.471168	1	2	0.27845	1051.27	1.30308	9.57538	0.775018	1.15622	0.0073715	0.338938	0.06392	1.9806	0.853777	0.01959	0.0751792	0.0157023	0.000807836	0.000403918	0.555084
59.9976	33.8235	39.3541	44.2691	43.3166	84.4331	95.6522	76.7094	53.7718	14.5422	66.6667	90.9972	55.7114	49.9328	8.94737	69.7222	0	8	2.32009	23.4	0.410915	1	4	0.184195	1520.31	1.15118	1.4328	0.646184	0.37955	0.0293012	0.195013	0.0766691	2.6347	0.779738	0.0167002	0.0965575	0.0247846	0.00030364	0.007591	0.563024
90.1401	7.14286	13.1439	84.7682	97.5768	88.8295	90	83.3333	86.6667	48.9837	100	97.1429	53.4031	48.1752	0	93.5484	0	6	1.36695	22.8	0.523147	1	2	0.557361	1020.4	0.201133	0	0.242921	1.76291	0.445308	0.281233	0.0241532	0.3602	0.547589	0.00777346	0.106607	0.00138812	0.000277624	0.00333148	0.418101
74.6606	0	38.8268	23.3333	58.4746	96.6763	60	80	77.7778	38.961	85.2459	32.0958	58.8235	59.901	0	100	1	2	4.5473	16.1	0.467636	1	2	0.111833	572.82	0.892308	3.22292	0	61.0116	0.0170098	0.0393912	0.0196956	0.1117	4.6827	0.0161146	0.0796777	0.0376007	0.341092	0.00268577	0.603402
50.0159		20.5072	47.8261	48.3901	96.0306	100	53.125	68.254	7.70252		93.7414	54.2222	50.7463	18.1818	100	1	2	4.5473	16.1	0.467636	1	2	0.103931	1875.42	1.24011	12.9688	0	9.21072	0.0402169	0.143847	0.0420244	0.6639	1.80864	0.0126525	0.0343425	0.0179244	0.0006025	0.00165688	0.610785
73.5132	30.4348	47.8286	59.5271	58.3218	95.1996	80	88.6076	84.6847	39.6139	50	95.4269	69.1369	56.051	8.57143	66.129	1	6	4.5473	16.1	0.467636	1	2	0.562931	809.643	0.392857	0.220556	0.771945	2.42611	0.104808	0.0979268	0.0545214	1.1335	0.638345	0.0159682	0.102955	0.0105867	0.000617556	0.00308778	0.578827
58.8517	20.1117	57.3624	82.033	89.5335	99.8329	86.1842	93.1507	85	44.0563	100	85.529	62.9898	69.8307	39.1304	95.4545	0	10	1.72606	28.7	0.505504	0	2	0.112898	1029.16	1.30762	1.73675	0.228519	3.82998	0.00447898	0.502011	0.0531079	1.094	1.72429	0.0140768	0.0635283	0.0178245	0.000365631	0.00191956	0.650366
67.6041	7.14286	24.7788	52.3077	43.4966	93.7547	90	81.1321	63.253	35.0251	66.6667	82.0038	59.5308	55.6921	0	90.4762	0	4	3.19187	31.9	0.468771	0	2	0.66286	1332.23	0.967033	1.30602	0.962332	1.89717	0.00934836	0.185867	0.0750619	0.7274	0.59221	0.0268078	0.094171	0.0241958	0.00384933	0.000412428	0.717762
73.0572	100	45.0335	40	77.3549	86.6048	59.322	41.7722	42.9688	63.5082	50	95.6291	83.7687	56.8667			1	1	4.69993	24.1	0.690709	1	1	0.900536	1592.63		0	0	1.65235	0.220423	0.00330469	0.0677462	0.3026	0.671326		0.272307	0.0251157	0.00330469		0.263714
50.4846		39.5714	60	52.5874	36.3916	93.3333	90	69.4444	35.2941		5.7508	57.3427	98.0926		92.3077	1	1	4.69993	24.1	0.690709	0	1	0.503885	687.977	0.146628	3.09037	0	3.90026	0.0349531	0.0119352	0.014919	0.2346	0.654243	0.0196078	0.0528559	0.0541347	0.0161978	0.00511509	0.797101
96.1772	22.9167	76.0841	63.7255	47.6947	93.9245	100	88.5714	72.093	70.3495	100	77.2142	74.184	62.4051	1.75439	57.1429	1	1	4.69993	24.1	0.690709	1	2	0.406016	734.363	0	2.03733	0	5.66509	0.496583	0.266562	0.0633544	0.3804	0.828915	0.0118297	0.0941115	0.00867508	0.000788644	0.0149842	0.568612
84.2215	41.8182	49.4849	27.6984	65.1754	84.0092	49.8371	82.2323	76.3052	24.2234	100	19.5625	63.3546	54.6658	16.129	83.4416	1	9	4.69993	24.1	0.690709	1	5	0.0897948	1047.64	0.344844	1.71707	0	3.04663	0.0390628	0.168144	0.06071	2.2451	0.903063	0.0437397	0.100263	0.0164358	0.0054786	0.00583493	0.597657
64.7663	46.6667	33.9438	30.4721	83.9989	64.1374	94.152	50	78.75	31.3933	100	21.0044	74.2925	62.3297		76.4706	1	5	4.69993	24.1	0.690709	1	4	0.0570155	667.036	1.50489	8.98525	0.805743	32.9622	0.032718	0.040043	0.0369177	1.0239	3.14651	0.0138685	0.0424846	0.0166032	0.25315	0	0.320246
77.2082	75	27.6392	56.3291	36.861	79.3783	34	79.3103	54.2857	7.4392	91.6667	14.6439	36.5385	45.9341			1	4	4.69993	24.1	0.690709	1	2	0.831047	991.282	0.605128	1.16399	1.23513	2.04346	0.0530264	0.071909	0.0331092	0.3866	0.633925	0.0142266	0.0488877	0.0157786	0.00543197	0	0.595706
88.69	50	57.6679	75.3233	63.528	95.9304	100	84	86.5079	71.601	100	98.2166	72.5169	73.5614	31.25	83.0189	1	9	4.69993	24.1	0.690709	1	2	0.609491	1074.32	0.454438	2.75391	1.14012	2.82551	0.0947345	0.171183	0.0611368	0.9078	0.948424	0.016193	0.110046	0.0068297	0.00132188	0.0017625	0.449438
87.1597	82.8198	79.7179	66.5321	75.9708	97.2231	83.2472	91.1197	90.5312	59.7932	100	77.4207	67.0457	56.4463	12.4454	85.3731	1	17	4.69993	24.1	0.690709	1	3	0.132384	1488.34	0	0.711866	0.496239	2.82876	0.113347	0.305463	0.0687054	5.0782	0.51672	0.015281	0.0853649	0.0294789	0.000866449	0.0091371	0.6445
79.6993	20	74.2857	98.2699	97.8947	98.5714	87.1429	88.5714	71.4286	45.7143	100	95.7143	62.8571	68.5714	11.236	76.5625	1	8	4.23613	24.5	0.417389	1	2	0.362683	1908.22	0.045221	1.44611	0.589756	5.16238	0.00193892	0.334411	0.0408251	1.8567	0.545683	0.0238595	0.126569	0.0128184	0.0011849	0.0095869	0.781063
48.509	32.6531	66.8746	96.5031	94.922	96.2986	64.1509	91.7808	93.6759	50.8197		82.2876	76.2737	67.7197	4.54545	68.2927	0	13	1.80514	19.7	0.394287	0	2	0.36494	866.739	1.01087	2.14447	0.846501	2.82167	0.0100326	0.301354	0.114999	0.7974	0.898477	0.0465262	0.0976925	0.0290946	0.00050163	0.00275897	0.45084
77.7287	62.5	72.8571	85.7143	60	85.7143	76	92.8571	77.1429	65.7143	100	92.8571	52.1385	34.4655	0	100	1	3	3.96454	19.9	0.388298	0	2	0.469526	3009.63	1.30312	0.40945	0.402391	0.705949	0.00423569	0.292451	0.0252259	1.0624	0.420184	0.0117658	0.14872	0.02532	0.00207078	0.000470633	0.691171
42.9986	11.6279	64.3939	50.4798	65.654	99.3949	66.6667	90.1639	91.1475	69.1803	100	77.9393	84.7222	62.9866	0	33.3333	0	6	3.67107	27.2	0.396623	1	3	0.384564	713.243	1.67432	4.81243	1.55836	3.41038	0.000189466	0.327397	0.193444	0.5278	0.879513	0.105911	0.129973	0.0543767	0.000757863	0.000189466	0.368321
54.7805	70.9559	54.4798	67.0803	72.9529	95.802	95.1327	90.6667	85.5446	40.1297	20	95.8033	73.6975	62.1029	12.8205	88.4244	1	26	1.60611	13.1	0.347543	1	3	0.182802	1073.69	0.0707071	2.46837	0.154052	2.5107	0.106378	0.278964	0.0757561	4.2518	0.59467	0.0376076	0.11073	0.0318453	0.000987817	0.00470389	0.564232
77.5259	32.8571	31.4286	48.5714	55.7143	71.4286	42.8571	50.4	51.1765	30		45.7143	50.2653	57.369	40	90	1	7	3.5168	26.6	0.45263	1	2	0.610412	1607.14	1.5873	0.790123	0.740741	0.395062	0.0328889	0.395753	0.0476049	1.0125	0.516841	0.0144198	0.0702222	0.0149136	0.00118519	0.00128395	0.668741
58.3203	72.093	95.7143	94.2857	90	91.4286	98.3471	92.8571	90	78.5714	100	90	84.2857	90	26.4368	86.1386	0	13	2.49554	22.2	0.438811	1	4	0.33916	1096.22	0.96172	1.9147	0.34037	2.05203	0.0113391	0.191823	0.0971476	2.5487	0.755742	0.0208734	0.115431	0.0192255	0.000510064	0.0034135	0.573704
64.3999	0	43.7158	3.98551	23.4332	80.9623	100	8.33333	60	17.608	0	46.7703	51.2821	39.5939	20	57.1429	0	2	0	31.6	0.57581	0	1	0.64919	1371.72	2.18182	0	1.5556	4.67599	0.00552283	0.25405	0.0865243	0.2716	0.638567	0.013623	0.0298233	0.00478645	0.000736377	0.00220913	0.641384
63.4525		0.42735	0	32.7602	38.19	66.6667	66.6667	8.33333	1.99005		28.3379	44.2623	45.6522		66.6667	1	1	1.8548	21.1	0.331037	1	3	0.213987	4362.26	0.660377	18.4364	0.264922	82.753	0.0138408	0.0949394	0.0551471	0.4624	1.34167	0.00562284	0.0138408	0.0112457	0.000648789	0	0.736375
36.9797	25.1572	45.9354	45.7518	22.7693	85.7785	90.6977	43.75	51.2545	21.769	100	63.8805	64.5497	51.4973	13.3333	100	0	14	2.43461	24.3	0.351489	0	2	0.331244	998.102	1.06576	1.15813	1.11568	3.65779	0.0034642	0.369447	0.0659557	1.4722	0.848589	0.0199022	0.0599103	0.0185437	0.000475479	0.00101888	0.616832
4.20826	4.7619	81.4901	74.8137	92.9453	98.7878	88.8889	87.0968	90.2778	81.7394	100	90.4498	88.2526	66.4289	20	96	0	3	4.2397	12.7	0.089192	1	4	0.248248	759.302		2.33538	0.0114855	4.60949	0.000765697	0.120674	0.237366	0.653	0.783644	0.0679939	0.118683	0.0563553	0.000153139	0.00153139	0.103522
4.33615	57.0513	88.1496	51.1005	58.8362	88.2041	80.9524	67.14	84.9969	81.0358		61.3279	90.9984	69.4833	11.1111	96.4194	0	6	4.70872	16.3	0.0564899	0	3	0.206077	691.603	0.322042	0.35872	0.320778	1.84189	0.0298013	0.168529	0.255105	1.4496	0.922549	0.122999	0.146523	0.0736755	0.000206954	0.0166253	0.19495
1.36692	70.5882	80.7767	87.7984	82.7423	98.1615	100	90.7801	92	78.4292		88.5714	87.7551	67.7419	0	93.3333	0	6	4.70872	16.3	0.0564899	1	5	0.296896	1845.63	1.10141	2.19017	2.03373	3.25855	0.00442613	0.204518	0.236874	0.6552	0.913345	0.0370879	0.0703602	0.0247253	0	0.00213675	0.176435
56.1744	30.2632	48.4729	17.2272	36.7058	71.8795	94.6237	79.2453	89.4737	41.1765	94.4444	38.6103	59.375	51.3909	4.47761	64.3478	1	20	8.35499	10	0.092689	1	4	0.341605	711.489	0.452206	4.09508	0.842914	4.71515	0.295827	0.352022	0.0281617	0.7741	1.11781	0.0145976	0.0441803	0.0317788	0.0186022	0.00865521	0.386643
2.19656	0	34.8352	67.6674	31.3684	84.4576	90.4762	96.748	75.3571	63.5788		42.7541	76.75	71.6343	33.3333	100	0	1	7.62601	11	0.0513056	1	4	0.283416	771.475	0.0655738	5.31237	1.64683	3.61241	0.0040374	0.19082	0.274968	0.4706	1.44613	0.0947726	0.107097	0.0949851	0.000849979	0.000637484	0.220144
96.5919	50	35.0575	41.9355	65.7143	94.2857	100	75	100	17.6667	100	81.4286	63.2184	31.0976	0	100	0	5	6.13756	14.1	0.0522439	0	2	0.897792	3275.61	1.14634	1.07967	0	37.0439	0.795235	0.0670142	0.0409531	0.1343	1.13743	0.0126582	0.0662695	0.0022338	0.0014892	0.000744602	0.014892
4.17182	15	51.1249	32.3881	35.1364	91.9566	63.1098	76.2463	82.1384	68.0918		67.9239	77.6826	65.9558	10	87.234	0	11	6.13756	14.1	0.0522439	0	4	0.19619	883.874	0.447519	1.80467	0.416532	2.13214	0.0037065	0.150131	0.219547	2.7789	0.744397	0.0634064	0.102559	0.0436504	0.000179927	0.00107956	0.183562
1.75976	68.75	64.1509	29.1139	25.5814	85.5944	100	84.6154	87.931	48.5887		99.639	91.358	53.5256	100	100	0	5	4.7806	11.4	0.0463466	1	3	0.319449	483.333	0.166667	4.13793	1.55172	6.2069	0.000689655	0.18069	0.26	0.145	1.80358	0.0537931	0.0551724	0.0758621	0	0.00413793	0.163448
3.04663	19.1489	46.0536	52.7228	74.3745	97.4656	88.3721	70.1923	87.5458	58.1776		54.1822	77.3632	70.4297	5.55556	100	0	2	2.97114	13.4	0.044672	0	5	0.382696	813.711	0.149031	5.70513	0.952381	4.36813	0.0047619	0.209707	0.174359	0.546	0.780885	0.067033	0.0824176	0.0765568	0	0.00659341	0.236264
2.6283	5.66038	57.5031	1.30233	39.9493	92.4119	85	86.0068	83.7912	38.9372		90.7972	44.0799	65.1498		100	0	5	6.45561	14.8	0.0603929	1	2	0.361196	770.457		1.40749	0.604839	4.12355	0.00608643	0.263542	0.16829	0.6572	0.818408	0.0569081	0.108186	0.08521	0		0.336579
5.73935	51.4103	50.5367	60.7173	57.0972	96.6063	77.2947	64.1667	83.6661	56.801	100	61.2344	75.5777	75.8463	6.66667	90.8537	0	35	6.45561	14.8	0.0603929	1	6	0.0756096	826.868	0.020836	2.45532	0.748962	2.80063	0.00760628	0.265613	0.170822	6.4289	1.07386	0.0573971	0.0751295	0.0391202	0.000373314	0.00116661	0.227924
3.39939	34.4828	67.8538	15.0733	31.0889	86.8969	96.8504	68.4896	82.4468	71.8156		45.7078	81.7052	73.4427	11.4286	78.2609	0	13	6.45561	14.8	0.0603929	0	3	0.26552	899.094		2.65676	0.472173	2.51826	0.0167044	0.201125	0.247125	1.1913	0.87903	0.0846974	0.132292	0.0496936	0.000167884	0.00302191	0.200789
4.95695	66.3158	63.8298	90.2494	91.4241	97.7244	91.0828	93.8224	91.9298	54.3046		97.1945	74.3284	76.5138	3.33333	89.4737	0	22	6.45561	14.8	0.0603929	1	5	0.280256	1163.34	0.734995	1.25407	1.09136	1.7422	0.0005556	0.241289	0.187555	1.2599	1.15882	0.0334947	0.074371	0.0380983	0.000317486	0.0022224	0.287324
10.7215	33.3333	57.4746	31.8841	34.942	97.0659	100	78.125	82.8125	65.8804		62.8479	76.0563	70.7889	0	100	0	4	3.02067	18.4	0.100922	1	3	0.260966	1287.3	0.518919	4.47197	1.80034	2.76086	0.000629855	0.140878	0.328574	0.4763	1.09926	0.0663447	0.0879698	0.0537476	0.000209952	0.000209952	0.153895
3.19298	55.5556	78.1955	56.4263	61.2858	91.192	95.6522	87.3016	96.0265	59.1328		83.7649	80.5921	76.9231	12.5	83.3333	0	2	3.02067	18.4	0.100922	1	2	0.28347	753.826	0.327177	4.30522	1.01505	7.89289	0.000350018	0.155408	0.243262	0.2857	1.24144	0.115156	0.128456	0.0917046	0	0.00280014	0.185159
2.07442	0	37.9048	30.2326	20.6186	92.5802	95	92.8571	92.8	51.5464		49.8039	80.3213	73.3846	0	100	0	4	3.02067	18.4	0.100922	1	4	0.432044	777.411	0.253807	2.77506	1.52628	5.43585	0.00163239	0.103493	0.323866	0.3063	1.19503	0.0842311	0.108717	0.0692132	0.000979432	0.00130591	0.152465
11.2144	66.6667	47.8049	54.6154	50.081	93.6856	50	90	83.75	43.7607	0	76.2415	74.8031	52.809		100	0	1	3.02067	18.4	0.100922	1	4	0.498315	703.264	0.448071	5.48523	0.727848	2.173	0.258228	0.205485	0.20211	0.237	0.858756	0.0510549	0.064557	0.043038	0.000843882	0	0.223207
10.7718	25	58.7983	27.9762	72.4505	99.6101	82.7586	75	86.2069	50.2933		65.359	65.1064	60.5505		100	0	5	4.02781	8.1	0.0548722	1	2	0.449003	1133.15	0.269542	4.60276	2.12892	2.5333	0.0128449	0.265937	0.0737393	0.4204	0.990554	0.0233111	0.0554234	0.0401998	0	0	0.373454
20.7807	36.3636	49.2352	79.5812	42.5047	93.0105	90.4762	82.3529	83.6842	48.0595	0	93.1289	75.6044	65.0148	0	100	0	1	3.48379	7	0.309345	0	1	0.281797	755.532	0.570213	2.81611	0	4.22416	0.0163334	0.077443	0.234582	0.3551	1.04568	0.111518	0.147282	0.0566038	0.00140805	0.00140805	0.310898
43.9139	58.2609	51.1994	83.9617	84.1668	94.6168	79.1045	81.0811	84.0056	52.2781	100	68.4575	75.2323	63.2688	1.49254	69.3878	0	28	1.82648	15.3	0.238995	1	1	0.245574	1286.43	0.855944	0	1.28017	1.75582	0.0943683	0.378488	0.116909	2.7594	0.669011	0.0364934	0.0865405	0.0412046	0.000761035	0.00257302	0.328042
17.8799	17.3913	45.1037	47.191	34.4139	96.3956	60	89.7561	82.9493	35.6761	0	87.4899	67.3759	54.0115	14.2857	87.5	0	3	1.90053	10	0.146146	1	2	0.186436	1160.8		3.18593	1.29986	1.64394	0.0586211	0.139161	0.119154	0.7847	0.8156	0.029438	0.111635	0.0489359	0.000254874	0.0010195	0.253345
78.8404	6.66667	74.0331	94	26.2117	97.2257	88.8889	100	76.9231	73.1707		44.5554	62.9032	56.5714	16.6667	88.2353	1	2	3.23114	6.9	0.256112	0	1	0.793104	1270.83	0.393939	0.0298063	0	5.12668	0.450075	0.331148	0.0330849	0.3355	0.242522	0.00536513	0.0393443	0.00327869	0	0.00536513	0.267064
2.63238	12.1622	60.3342	97.9641	98.8482	97.4385	90.7407	72.7941	84.0467	61.859		99.8744	70.069	67.0229	14.2857	100	0	2	2.71878	12.8	0.0358199	1	1	0.333232	901.644	0.547945	1.82315	0	5.84929	0.00440596	0.167274	0.241568	0.6582	1.06471	0.0957156	0.130659	0.0749012	0.000455789	0.00106351	0.278031
93.8104		53.5948		86.9379	54.3973	99.4012	74.4186	98.8889	40.2689		83.2661	69.9869	63.8371		100	1	8	6.74418	6.9	0.553282	0	2	0.180118	621.746	0.489645	0.0356888	0	3.54509	0.711397	0	0.143231	0.4203	0.693528	0.0364026	0.198906	0.0038068	0.00237925	0	0.136331
95.0189	49.3557	54.7295	57.3907	78.2447	92.7974	98.2196	75	77.3196	48.293	75	86.159	62.1774	60.1404	6.23053	53.8339	1	10	6.74418	6.9	0.553282	1	2	0.144269	1026.4	0.442426	0.910125	0.480344	2.48862	0.652636	0.413032	0.0407028	3.1644	1.01192	0.012609	0.0680382	0.0111554	0.00379219	0.0103337	0.49349
93.4661	30	68.5714	42.8571	60	98.0661	81.4286	81.4286	74.2857	54.2857	82.1429	90.5909	58.0046	54.909	8.13008	67.5105	0	6	2.67607	9.2	0.869105	1	4	0.185902	1622.38	0.240218	0.779585	0.445878	5.71789	0.312339	0.361694	0.059899	1.783	0.811723	0.0215367	0.0939428	0.019069	0.023051	0.00695457	0.520752
36.9544	21.4286	48.083	81.0198	95.1314	99.47	87.8947	88	79.5367	46.3206		99.136	65.4762	73.2163	0	70.5882	0	4	2.76129	13.2	0.202013	0	2	0.287908	1984.14	0.959677	1.48354	1.21935	3.70546	0.0409159	0.342636	0.0944316	0.7381	0.838032	0.0245224	0.106761	0.0696383	0.00121935	0.00121935	0.647067
3.91964	18.5714	72.8571	42.8571	57.1429	94.2857	100	97.1429	95.7143	35.7143		61.4286	85.7143	68.5714	10.2564	93.3333	0	5	2.76129	13.2	0.202013	0	1	0.287426	955.824	0.894373	0	0	3.64575	0.000413116	0.138755	0.149187	1.9365	0.647594	0.0663568	0.121973	0.0569584	0.000309837	0.0182288	0.306739
43.8784	57.8151	77.7386	80.9823	30.6264	95.9828	99.2424	85.0993	77.9183	38.8445	100	78.0362	60.2521	58.6593	7.71654	83.1322	0	14	3.41207	18	0.366466	1	4	0.0489518	1415.04	1.57533	4.10286	0.990771	3.44509	0.0731772	0.290386	0.108594	4.8649	1.12656	0.0359514	0.0732184	0.027647	0.00164443	0.0386853	0.387223
75.7894	26.8182	50.9552	78.5688	79.0615	96.6979	78.4615	83.7535	79.2056	43.5824	78.5714	94.0726	79.1135	59.5813	9.44206	59.8011	1	7	4.83191	21.8	0.722668	1	5	0.0545182	1056.82	0.468153	4.05316	0.655436	6.79544	0.0637958	0.134523	0.0660258	3.3184	2.59128	0.0286283	0.0954074	0.0230231	0.0820878	0.00699132	0.399681
98.3291	26.4045	55.2578	35.7143	47.9485	76.2629	85.8586	73.9583	57.3333	20.0542	0	35.0942	68.6341	48.9519	6.32911	88.4615	1	4	4.83191	21.8	0.722668	0	5	0.458287	830.963	0.315098	1.20474	0.526662	8.01185	0.037788	0.339171	0.0692561	0.7595	1.31413	0.0197498	0.0820277	0.0168532	0.0356814	0.0234365	0.611192
94.8513	25.6554	51.415	25.3876	48.7137	91.344	69.6296	81.0044	73.5088	23.4459	70	38.0553	63.1579	52.4431	13.3929	57.9545	1	12	4.83191	21.8	0.722668	0	4	0.126511	1147.57	0.576586	3.13253	0.39763	5.29635	0.0328688	0.294261	0.0580937	3.4014	1.14111	0.0168166	0.0758805	0.0260187	0.0156112	0.0163756	0.695037
82.134	37.1123	47.9223	50.8321	33.8066	76.0336	96.6524	92.6136	88.4811	36.2661	100	74.6335	62.6453	61.8279	9.1716	69.9072	1	16	4.83191	21.8	0.722668	1	3	0.177716	1050.07	0.779725	1.49032	0	4.20245	0.174413	0.374108	0.0544237	4.9721	0.880731	0.0230486	0.0807707	0.0255828	0.00239335	0.0133947	0.611331
93.429	30.661	34.0244	13.1185	51.4757	86.1814	83.0769	84.3931	68.3036	9.77482	100	67.0067	60.1382	54.1139	13.0178	73.5736	1	3	4.83191	21.8	0.722668	0	2	0.207923	1185.71	0.334315	0	0.254627	2.87542	0.02981	0.597441	0.036393	1.6102	0.870071	0.0218606	0.0547137	0.0243448	0.00335362	0.0102472	0.68743
82.8191	21.5054	44.105	42.5775	52.089	88.8149	82.6316	76.3158	73.1818	41.9509	100	68.1515	65.4113	50.9749	27.2727	14.2857	1	6	4.83191	21.8	0.722668	0	4	0.282615	595.193	0.920724	15.506	1.172	20.6502	0.120294	0.106135	0.0470897	0.9535	2.98707	0.0432092	0.100367	0.0441531	0.0200315	0.00115364	0.633456
11.7084	28.5714	66.521	75.8794	71.619	99.2231	91.7098	78.1513	73.1872	59.2331	66.6667	67.5846	81.8864	74.1705	0	100	0	3	4.94689	7.6	0.0938509	0	5	0.180389	1144.11	1.25	3.91497	1.72393	3.1866	0.0502731	0.0680073	0.189771	1.2631	1.34196	0.0673739	0.0844747	0.0452854	0.000712533	0.000237511	0.410023
12.6973	30.5263	54.2857	52.8571	45.7143	94.2857	100	88.5714	81.4286	44.3251	100	47.1429	74.8677	66.2918	6.38298	86.1111	0	3	4.94689	7.6	0.0938509	1	5	0.086397	1240.67	1.17695	1.81578	0.584287	0.815006	0.0337388	0.125667	0.26266	1.6687	1.28939	0.0738899	0.0564511	0.0371547	0.0225924	0.00281656	0.19662
20.2497		32.4578		35.5059	84.6295	64.6154	74.0741	62.5	27.4088		83.2365	68.0451	52.861	23.2558	68	1	4	4.94689	7.6	0.0938509	1	1	0.316943	539.9	0.988314	12.2604	0	17.1305	0.0327767	0	0.0606061	0.3234	2.1858	0.0473098	0.0905999	0.0683364	0.00309215	0.0120594	0.589054
13.9664	57.9288	62.7278	37.7804	39.1051	94.9261	77.7778	88.3505	82.2682	64.5145	16.6667	47.612	70.8309	65.6439	10.6557	89.5833	0	10	5.35842	10.9	0.109659	1	2	0.246365	851.999	0.601916	0	0.716363	0.432338	0.0542071	0.203063	0.203257	2.579	0.695085	0.0727026	0.0836371	0.0438154	0.000697945	0.00469174	0.37216
37.0585	34.8684	44.2857	75.7143	66.1036	76.0832	87.8378	86.1878	85.0829	51.4286	0	47.5606	70.6686	65.9442	17.1429	80.4124	1	4	2.59706	10.7	0.159497	1	3	0.15728	1052.58	0.667062	0.93313	0.93454	8.07679	0.269621	0.222429	0.0753834	1.7736	1.17647	0.0272891	0.0763983	0.0298263	0.0112765	0.00197339	0.646256
58.2889	63.8978	57.25	75.2034	71.156	99.1053	86.7292	87.4439	93.0754	53.6984	100	56.4514	72.3085	68.423	14.2349	90.4332	1	2	2.59706	10.7	0.159497	1	1	0.19879	1027.17	1.29773	0	0.535806	4.78469	0.348729	0.219621	0.0842263	2.5289	0.737131	0.0311203	0.0834355	0.03547	0.0135632	0.0111116	0.57266
24.4717	25	39.5909	20.7729	41.4365	91.5187	90	23.0769	72.5275	31.7524	100	77.3715	68.8525	59.7015	6.89655	90.1961	0	1	3.47907	7.6	0.125942	0	1	0.450015	810.208	0.5	1.20854	0	4.76986	0.345847	0.0725122	0.151196	0.3889	0.587444	0.0259707	0.0475701	0.0102854	0.000771407	0.00745693	0.309848
82.0682	67.1028	61.8622	68.2197	68.8005	90.93	90.6685	80.8581	79.4833	58.8917	100	73.5774	69.4677	76.0204	8.7234	74.2671	1	26	3.80607	10.7	0.283684	1	5	0.0576181	611.925	0.846742	8.77565	0.802404	5.59418	0.590658	0.27398	0.0724428	4.0846	1.9608	0.0234295	0.0795916	0.019904	0.00484748	0.0115556	0.597439
91.2239	26.7554	64.7556	35.1831	26.2259	84.0826	93.8711	88.978	88.8577	80.7597	94.4444	41.7239	71.7604	69.7587	6.85786	88.3237	1	25	3.80607	10.7	0.283684	0	4	0.0868253	717.26	0.566882	0.579611	0	3.88818	0.743486	0.297156	0.0881634	5.1155	0.837039	0.0326654	0.11471	0.0208973	0.00662692	0.0156974	0.568058
42.636	10.7143	49.1086	42.8571	61.4286	84.2857	93.75	96.3855	84.0376	44.9229	100	37.1429	64.7636	61.384	3.33333	80.9524	1	10	3.80607	10.7	0.283684	1	3	0.245328	816.364	0.589969	3.62491	1.39198	5.12249	0.407956	0.125643	0.126334	1.3021	1.05813	0.0189694	0.0855541	0.0246525	0.00161278	0.00230397	0.264726
14.6569	17.5	75.3131	83.0087	76.4837	92.2334	93.9394	91.4286	84.6667	67.1795		77.9	73.9255	83.1448	0	73.0769	0	4	3.90725	10	0.0884885	0	1	0.318155	1129.92	0.697561	0	2.41042	2.83494	0.0423082	0.208951	0.147359	0.6949	1.03127	0.0240322	0.0558354	0.0260469	0.000143906	0.000719528	0.39056
67.267		39.1156		24.3451	91.2669	84.4828	61.9048	50	5.26316	100	15.3846	35.3741	50.1779			1	13	3.56482	16.5	0.364858	0	3	0.605528	1053.55	0.887574	1.26369	1.75512	5.26537	0.269868	0.020219	0.0334176	0.3561	0.653979	0.0143218	0.0379107	0.0216231	0.00308902		0.660208
75.823	24.2424	34.6552	24.0193	27.996	89.2853	87.3638	76.4331	60.9412	19.7911	100	40.9852	66.7339	63.2612		63.6364	1	4	3.56482	16.5	0.364858	1	4	0.202441	1205.16	0.913098	1.24099	1.4931	8.94033	0.494514	0.220033	0.0864772	1.9138	1.06584	0.0234612	0.106908	0.0330233	0.006218	0	0.72019
72.9066	50	55.2218	83.2741	56.4016	94.7936	94.8966	92.0213	91.9908	51.0296	100	75.7588	76.3104	61.2123	0	78.9474	1	8	3.56482	16.5	0.364858	1	3	0.121423	1101.98	1.28345	0	2.66773	2.88245	0.230371	0.280871	0.135354	2.2238	1.87594	0.0334562	0.0983901	0.0298138	0.0103427	0.000179872	0.70393
5.30554	35.2941	45.4708	21.3904	42.2296	43.5876	96.0396	86.0465	88.8889	60.9576		29.4083	69.3182	70.5388		100	0	3	6.82874	11.9	0.159848	1	3	0.174012	862.753	0.640342	2.87605	2.96883	6.97056	0.0124938	0.166749	0.191242	0.8084	1.06236	0.0555418	0.0624691	0.0456457	0.000742207	0	0.343518
73.4209	55.6303	64.4246	76.5276	36.7204	78.9075	94.186	91.7476	86.4621	33.7669	84.6154	29.7801	69.0406	61.6228	6.54045	73.6354	1	8	6.34996	7.7	0.268246	1	3	0.117821	674.012	0.945184	3.1889	0.0584439	7.7788	0.374041	0.321326	0.0718778	3.0371	1.31892	0.0261104	0.0866616	0.0221264	0.0107998	0.0189655	0.649435
23.3008	41.3462	61.8626	54.4296	53.6939	85.3369	87.5969	90.3756	81.8	47.8758	100	74.8555	72.8824	71.0775	12.1212	93.7063	1	5	6.31113	6.1	0.23801	1	2	0.179422	859.446	0.781314	0	0	5.06511	0.185641	0.135468	0.101242	1.6742	0.867432	0.0436626	0.0927607	0.0459921	0.0029865	0.00394218	0.480886
80.399	39.7291	63.6887	31.7888	28.5319	84.3772	94.1896	90.1141	91.2711	38.6376	100	47.3247	74.6603	46.5777	7.32538	82.3589	1	3	3.18363	8	0.171047	1	5	0.0944906	843.055	1.09303	2.5839	1.02824	8.9783	0.538242	0.213035	0.0959691	3.2896	1.34221	0.0280581	0.10366	0.0237415	0.0078429	0.0179049	0.464585
94.5764	56.391	85.7143	91.4286	58.0057	82.9848	95.6386	94.7368	89.4737	75.7143	100	48.9614	77.451	74.8408	14.9533	87.6712	1	1	7.4723	19.5	0.541596	0	6	0.176344	917.288	0.820403	4.68833	1.22203	6.17342	0.2813	0.248402	0.106287	1.5016	1.08092	0.0133191	0.0739877	0.00592701	0.0109217	0.00692595	0.610016
99.0255	84.2857	85.1582	89.4792	87.1429	96.8258	100	91.4634	92.7536	76.4449		28.1233	76.6959	58.5714	6.55738	96.8045	1	4	7.4723	19.5	0.541596	0	6	0.117468	1134.04	0.433801	1.21727	0.852993	4.11488	0.953994	0.189544	0.193828	3.3148	1.01334	0.0273018	0.0975021	0.0202727	0.000120671	0.0109811	0.504103
98.5209	46.9697	66.9075	73.1605	59.0173	96.6121	91.8782	95.9184	88.1356	58.2192	50	57.3124	74.7495	72.1868	13.8889	58.75	1	2	7.4723	19.5	0.541596	1	3	0.0849895	880.559	0.6751	2.47996	1.56888	5.51943	0.305913	0.234992	0.0778769	0.6613	1.19974	0.0167851	0.0883109	0.0204143	0.00136096	0.00544382	0.621806
42.4777	60	62.3613	61.7272	65.0831	93.1026	91.8261	86.8263	85.2732	48.9007	100	53.5178	75.0344	59.5281	10.6557	90.0498	1	10	7.4723	19.5	0.541596	1	6	0.0898069	879.486	0.767408	2.00565	1.46605	4.38254	0.178817	0.154079	0.118302	3.0439	2.22032	0.0231939	0.0529584	0.0206314	0.00259535	0.00390946	0.509379
87.6139	61.0169	79.5705	47.2237	54.1672	85.5091	87.4251	81.4286	83.75	65.2981	80	56.8844	73.0727	68.2898	3.2	78.3784	1	5	7.4723	19.5	0.541596	1	5	0.178387	977.922	0.650072	1.61576	1.68032	9.76465	0.579386	0.223845	0.0728198	1.3554	1.33423	0.0177807	0.07009	0.00804191	0.000664011	0.0185185	0.348237
94.8574	36.7213	66.7413	75.8915	37.3959	91.4719	82.7429	79.2	81.7416	50.1981	85.7143	54.2305	67.8724	63.5248	5.6962	76.6404	1	2	7.4723	19.5	0.541596	0	7	0.0811446	801.766	0.906747	3.38356	0.866817	4.62596	0.201912	0.280377	0.0844568	2.2698	1.50997	0.0228655	0.103533	0.013966	0.0078421	0.00704908	0.537889
32.3604	0	68.4854	25.6757	63.5676	74.9724	84.5128	78.4	83.4586	74.4715	100	71.7655	80.1661	75.1691	4.16667	96.4539	1	3	7.4723	19.5	0.541596	1	6	0.0254314	799.573	0.727227	6.3161	1.22321	3.09764	0.0227537	0.0161629	0.0451935	3.1863	2.5276	0.0187992	0.0318551	0.00775194	0.0675078	0.00225967	0.0514076
97.9345	36.0902	58.9623	77.6704	41.5935	94.7131	85.2217	77.2727	88.6792	40.5303	85.7143	85.0058	72.005	63.9947	8.10811	72.9469	1	2	7.4723	19.5	0.541596	1	3	0.262624	890.147	0.90884	2.05855	1.21548	5.5705	0.344885	0.286438	0.117306	0.9667	0.948306	0.0161374	0.0970311	0.0048619	0.00268956	0.0152064	0.595117
94.887	44.7674	67.0689	41.6846	41.3138	92.8712	90.8163	80	80.3922	61.0362	100	24.8161	74	53.0584	6.29371	88.9831	1	3	7.4723	19.5	0.541596	1	6	0.0639391	637.425	0.776438	2.69062	0.949884	5.36835	0.445973	0.283332	0.103928	1.1633	1.12766	0.0271641	0.102897	0.0111751	0.00438408	0.0122926	0.50692
90.1525	62.4242	60.7687	69.228	61.1832	97.3313	94.5578	69.5652	80.8219	52.0487	100	43.562	64.4306	55.2764	6.60377	85.9813	1	3	7.4723	19.5	0.541596	1	4	0.107765	939.206	0.847344	5.1697	0.646212	4.55034	0.434699	0.277102	0.0783331	1.3966	1.15329	0.0128168	0.0593584	0.00787627	0.00214807	0.00766146	0.626235
22.7944	61.25	57.7656	65.9228	46.5824	91.9504	93.5361	94.0909	88.6598	40.4504	100	52.3531	68.3663	62.1803	8.60215	84.6154	1	3	7.4723	19.5	0.541596	1	6	0.162865	709.696	0.68103	1.75224	0.523033	4.77495	0.197202	0.171529	0.117476	1.5152	1.10094	0.0388068	0.0701558	0.0397307	0.00112196	0.00673178	0.347083
94.9039	38.3085	57.7072	68.7221	38.0017	82.2105	91.0811	76.9608	78.7879	38.8341	100	46.2933	66.4135	52.8756	7.59494	75.4667	1	1	7.4723	19.5	0.541596	1	5	0.196325	987.273	0.617703	3.21799	1.24915	9.52796	0.482602	0.207425	0.0726956	2.0634	1.31271	0.0138122	0.0958127	0.00833576	0.00513715	0.00775419	0.392168
52.8223	53.8462	46.463	90.8046	38.1245	87.5461	83	78.8732	84.7761	34.1613	100	42.7602	61.3761	54.3103	22.2222	36	1	46	7.4723	19.5	0.541596	1	5	0.0801463	472.712	1.72754	6.3754	1.01197	24.4852	0.154875	0.0223513	0.0773495	1.1364	4.56992	0.0458465	0.106301	0.0524463	0.030359	0.000791975	0.67309
21.8104	77.551	82.9997	89.9536	69.3589	92.3837	86.7089	92.6056	85.9155	76.0786	100	77.9945	83.1301	79.801	4.54545	86.5385	1	3	7.4723	19.5	0.541596	1	7	0.182456	813.245	0.765851	5.22964	1.22733	2.23852	0.100193	0.0959475	0.115785	1.2955	1.15339	0.0374373	0.0400618	0.00903126	0.000617522	0.00169819	0.181166
87.9041	48.6486	79.9372	76.0318	47.2149	92.9267	87.5	92.5	88.0637	67.7058	100	61.0808	76.5916	60.2667	12.0879	86.6261	1	1	7.4723	19.5	0.541596	1	7	0.0742759	830.035	0.810632	2.03834	0.611267	5.1496	0.490837	0.273259	0.128798	2.139	1.33326	0.0226274	0.0852267	0.0179991	0.00247779	0.00850865	0.541936
78.3186	75.4502	69.5155	68.0729	40.6115	89.5224	49.3596	88.8696	83.0882	38.112	93.3333	54.1629	69.3069	59.707	5.48628	86.8217	1	14	7.4723	19.5	0.541596	1	5	0.0376095	643.495	0.829397	1.0535	0.0565122	7.56495	0.611964	0.27723	0.0749449	7.1666	1.90776	0.0268607	0.0744565	0.0270003	0.00273491	0.0111071	0.345771
98.7459	100	65.7143	80	64.2857	91.4286	100	100	0	38.5714		88.5714	65.7143	75.7143		95.2381	0	6	7.4723	19.5	0.541596	0	0	0.998101			0	0	0	0.882546	0.0813648	0.0321522	0.1524	0.690911	0.00853018	0.0879265	0.00590551	0.000656168	0	0.0544619
70.2591	59.3939	75.0611	42.6908	40.6452	92.2199	89.4215	81.6964	80.7692	51.8834	100	66.4658	71.023	66.65	5.82524	77.6892	1	14	5.00251	9.6	0.222625	1	4	0.166525	987.001	0.799548	1.40294	1.94312	8.57225	0.756557	0.290361	0.0702806	2.6195	1.18266	0.0199656	0.0748998	0.0103073	0.00484825	0.0118343	0.456423
71.1146	67.2474	62.4283	49.185	48.4326	89.7519	94.3769	87.6316	84.63	52.0928	72.7273	43.8077	70.6233	60.0336	6.34921	90.7776	1	12	5.00251	9.6	0.222625	1	6	0.128996	614.701	0.902839	2.98855	1.23897	6.22301	0.461686	0.264802	0.0962643	2.6635	1.413	0.0236531	0.090933	0.0166698	0.0102121	0.0117515	0.707227
47.8149	25	44.0089	35.4093	66.9908	79.6724	90.5852	83.6478	77.892	44.0812	0	17.2664	74.2698	64.2174	14.4144	84.7534	0	3	5.00251	9.6	0.222625	0	4	0.205646	1696.7	1.19255	3.08772	2.28318	2.40018	0.128686	0.170643	0.0904987	2.4144	1.00937	0.020999	0.0661448	0.0251408	0.00260934	0.00451458	0.610586
52.121	33.3333	38.6749	41.0596	48.3636	64.1646	98.0769	91.6667	86.6667	15.6522	100	29.7231	68.0556	58.156	14.2857	60	1	5	5.00251	9.6	0.222625	0	2	0.298019	687.435	1.83246	6.47372	0	17.1363	0.236101	0.0723534	0.0597867	0.2626	1.99869	0.0258949	0.110434	0.0308454	0.0163747	0.00304646	0.593679
3.53266	51.2195	57.1106	53.634	35.1932	84.2666	94.0104	84.0532	79.1828	52.9378		37.4522	76.2542	69.9501	10.6667	88.4615	0	37	3.48383	15.5	0.0407609	1	5	0.133677	832.519	0.986341	1.87733	0.507983	2.57304	0.0017669	0.244052	0.221682	3.1694	1.02679	0.0859153	0.123714	0.0631665	0.000378621	0.00233483	0.351391
2.83502	65.7143	75.7143	78.5714	78.5714	98.5714	87.7551	90.9091	89.3004	78.5714		81.4286	85.7143	81.4286	0	100	0	5	1.98386	16.5	0.0516466	0	3	0.325273	1081.64	1.27985	1.68526	1.66449	3.1925	0.000356041	0.318894	0.158913	0.8426	0.714922	0.0403513	0.0580347	0.0314503	0	0.00130548	0.409684
36.3137	44.5455	60.233	42.5203	43.0556	96.9954	87.5	77.0588	81.8182	52.0164		49.8805	64.3341	85.0154	9.52381	78.8712	1	7	3.08812	16.8	0.219934	0	3	0.15753	1286.67	1.33523	1.2727	1.35323	3.50071	0.0248539	0.364251	0.0576662	3.1665	0.894549	0.0213485	0.0722249	0.0393494	0.000726354	0.0119691	0.633633
18.0933	58.5714	74.2857	62.8571	62.8571	77.7702	85.7143	80	76.8895	40	100	67.1429	71.4286	75.7143	5.62347	55.303	1	5	0.969011	12.9	0.135952	1	4	0.184982	1239.39	1.38068	0.955073	1.52812	3.97311	0.00420232	0.225932	0.127216	1.3088	0.913968	0.0403423	0.125917	0.065327	0.000229218	0.0314792	0.56166
2.42499	45.8824	52.3858	47.1204	67.6961	93.2406	90.1408	73.262	91.0761	51.8236		54.8924	72.9025	78.1568	7.14286	92.8571	0	3	4.39367	11.5	0.0609383	1	3	0.198503	1126.62	0.00506971	1.06311	0	5.65868	0.00269997	0.20621	0.20531	0.8889	0.919975	0.0698616	0.0986613	0.078524	0.000562493	0.00157498	0.276522
54.3545	25	45.0368	46.3918	24.6799	75.7764	55.7692	86.9565	79.1667	63.8448		91.8019	66.5217	68.6747	9.09091	83.3333	0	1	3.181	16	0.299915	0	5	0.181259	1058.82	1.3737	5.47386	3.16993	11.8627	0.000980392	0.220261	0.11634	0.306	2.35495	0.0133987	0.0702614	0.0441176	0	0.00359477	0.369608
39.38	26.6667	41.6609	72.2727	90.1682	73.7249	82.7957	43.9024	67.0732	17.7093	100	72.6291	55.496	43.5979	24.1379	52	1	4	4.4296	20.3	0.274488	1	3	0.173108	604.125	0.439545	5.3214	0	13.3977	0.0115376	0.0699317	0.0186014	0.4247	1.7234	0.0270779	0.0826466	0.0638097	0.00447375	0.00682835	0.751354
55.3811	1.83824	34.5617	9.35166	33.176	85.5324	93.7173	75.6447	78.6903	29.1775	71.4286	33.5008	58.5539	60.6079	12.9231	61.5385	1	6	4.4296	20.3	0.274488	1	5	0.243238	891.864	0.267421	0.426367	0.885456	2.82791	0.00118986	0.207195	0.0667513	2.5213	0.917603	0.0264546	0.0966168	0.0310554	0.000991552	0.0126919	0.589973
35.0055	22.807	54.9598	45.8599	60.5106	93.7463	96.6667	82.3529	86.4198	32.2619	100	53.8017	63.1854	64.4689	13.3333	81.8182	0	6	6.95018	10	0.0745298	1	2	0.547566	1112.46	0	0.69796	2.79567	7.08698	0.210462	0.232858	0.080994	0.6519	1.02431	0.0219359	0.0608989	0.0348213	0.00122718	0.00230097	0.45237
9.42699	20	65.5282	84.9057	66.5328	83.1969	88.5246	88.189	90.5263	50.7706		71.0515	74.2931	70.7751	7.14286	85.7143	0	1	6.95018	10	0.0745298	1	1	0.330093	701.474	0.421053	4.06663	0	14.901	0.00930372	0.0741296	0.0711285	0.3332	1.10424	0.0432173	0.117947	0.0996399	0.00030012	0.00870348	0.509004
4.33801	59.4595	60.1831	76.7475	45.7537	87.4617	88.0471	73.9209	86.8878	56.9933		57.0195	75.8261	68.323	2.11864	87.5949	0	10	3.4195	20.2	0.0769252	1	2	0.127718	858.413	1.32942	0.857853	0.573974	2.71239	0.0122254	0.216162	0.212681	2.413	0.915952	0.0840448	0.0932035	0.0512225	0.000331538	0.00978036	0.244467
64.6526	31.7778	56.9453	46.2268	64.8261	90.1681	88.1643	74.7368	66.0661	36.0064	100	72.4085	64.7427	52.8127	5.30612	53.6325	1	10	5.38099	20.1	0.297295	1	2	0.159049	1174.05	0.944714	2.57136	0.754885	0.871577	0.15424	0.40014	0.0416374	2.4209	0.796725	0.0150357	0.0634062	0.0257342	0.019373	0.010492	0.701516
11.8391	56.391	59.7711	71.9838	68.5176	90.0484	93.7931	77.931	81.3665	64.3498		67.4289	74.0331	70.7958	0	85.7143	0	2	2.45504	23.4	0.144777	1	1	0.189383	868.391		0.413633	0	1.49735	0.00297816	0.312707	0.157842	0.6044	0.727028	0.0704831	0.100761	0.0504633	0.00099272	0.00148908	0.347121
25.8079	24.64	58.3756	39.3919	44.0023	78.9034	88.4746	69.5431	65.0134	69.7646		47.5524	61.4394	54.0127	7.7381	75.8034	1	8	2.42964	13.6	0.150757	1	3	0.152011	1246.67	0.585654	1.25228	1.08898	1.95458	0.0238611	0.414303	0.0543559	2.9546	0.90408	0.031341	0.085663	0.0589589	0.000778447	0.0226088	0.653049
55.0902	65.1429	70.672	64.2857	28.6771	94.2857	77.3692	74.9164	79.066	30.4293		53.2887	73.5612	46.5623	12.7551	70.5426	1	7	4.91107	16.6	0.2207	1	3	0.112453	1236.87	0	1.14047	0.963027	3.61337	0.0695251	0.337786	0.0393599	3.0996	1.00674	0.0261001	0.0753	0.032359	0.00129049	0.0070009	0.600594
63.7764	58.0247	53.1831	83.1113	75.6404	82.2706	90.7292	77.9851	57.6438	55.3662	100	85.6052	74.6587	59.128	9.03733	72.8938	1	22	4.45363	12.1	0.25715	0	6	0.140329	1860.91	1.503	2.93018	1.51603	4.62761	0.227027	0.447927	0.0512012	6.8221	1.01518	0.0127234	0.0544261	0.016256	0.000293165	0.00797408	0.57752
75.7622	91.4286	72.8571	51.4286	52.8571	84.2857	97.1429	24.2857	81.4286	35.7143	100	87.1429	74.2857	74.2857	5.30612	74.8908	1	5	4.45363	12.1	0.25715	0	3	0.25889	872.847	1.03099	1.17035	0.451291	3.17107	0.494434	0.296468	0.0749143	1.6619	0.369804	0.0386907	0.121066	0.0393525	0.00210602	0.014682	0.489741
12.5256	35.122	46.0964	70.9645	66.4356	91.1015	85.9223	74.8044	78.4843	52.2656		64.1949	86.1736	66.9004	17.9487	91.8919	0	13	0.434934	21.9	0.151009	1	5	0.131544	1125.62	0.137447	2.48162	1.50559	4.57491	0.0182747	0.324459	0.115172	2.4077	1.36422	0.0427379	0.0780413	0.0709806	8.30668e-05	0.0016198	0.480625
40.5868	8	54.2857	20	67.1429	67.1429	90	52.8571	72.7273	22.8571		58.5714	54.2857	53.041	25	86.6667	1	4	2.74855	11	0.202626	1	3	0.340474	1048.45	0	0.987362	0	2.19194	0.0234992	0.211493	0.0546998	0.5064	0.987454	0.0317931	0.078594	0.0602291	0.000394945	0.00157978	0.635466
12.1527	13.1148	32.8571	68.3103	78.1605	96.1401	78.6982	82.7434	70.3196	35.7143	100	75.6784	71.4286	68.2266	7.05882	60.1881	0	13	1.57498	10	0.0830988	1	2	0.254898	1556.45	0.394148	1.58686	0.935807	0.959306	0.0613181	0.149066	0.0942165	1.8086	0.571513	0.0317373	0.0926131	0.0422426	0.000497622	0.00928895	0.541413
3.67212	17.8571	41.7677	87.9814	89.3102	88.5733	93.3333	87.5688	89.1348	40.2023	100	83.1911	77.4099	61.326	4.7619	82.8947	0	22	4.36062	17	0.0404448	1	6	0.191431	874.098	0.973807	3.97549	0.774123	3.69914	0.000266365	0.237864	0.221016	1.5017	1.0318	0.0597323	0.10002	0.0833722	0.000266365	0.0015316	0.292535
53.613	42.6117	60.1973	80.9215	69.1355	90.5609	92.3664	92.1788	84.1226	64.8134		44.2583	66.4948	62.0295	9.82906	77.933	1	10	3.11404	18.8	0.236419	1	4	0.109041	970.875	0.943522	2.78602	1.29463	3.2109	0.035588	0.412627	0.0466522	1.7534	1.18346	0.0288012	0.0641611	0.028459	0.000342192	0.0133455	0.624387
45.9594	22.3404	81.2114	97.1967	98.3149	98.7264	98.2249	90.6593	87.389	75.3354	100	87.4411	79.8851	73.0253	9.2233	71.6511	1	2	3.11404	18.8	0.236419	1	5	0.103709	1419.7	0.0661269	0.712928	1.10266	4.89068	0.0259506	0.290637	0.0788973	2.104	0.878345	0.0269962	0.0743346	0.0450095	0.000522814	0.00969582	0.596958
65.7087	23.0769	36.804	66.6856	57.4406	63.2197	88	79.0698	65.7025	15.0959	100	56.3503	69.0867	58.941	12.2137	69.4561	1	11	7.07413	8.7	0.273554	0	2	0.288609	778.07	0	2.07267	0.8759	3.22609	0.0925332	0.250195	0.0656491	1.1531	0.709079	0.0316538	0.0906253	0.0451826	0.0177782	0.0113607	0.572717
2.14505	42.1384	27.0677	20.3305	39.3648	72.7113	88.0435	84	72.1569	33.0764		50.8437	74.6201	71.5401	13.3333	97.2222	0	6	1.68776	17.7	0.0508017	1	2	0.212724	1195.44	0.945862	1.83412	0	1.48153	0.00219965	0.220547	0.218089	1.5457	0.801923	0.0777641	0.0960083	0.106877	6.46956e-05	0.000970434	0.278709
41.7761	35.9833	66.1995	66.0642	77.3822	96.7119	90.9477	81.8528	84.8237	57.1235	76.4706	65.908	72.0595	63.3031	10.3022	78.2396	1	27	4.08161	17.8	0.304483	1	7	0.20012	1136.69	0.618942	1.36566	1.11745	3.22094	0.0326474	0.269258	0.0699671	5.1367	0.882563	0.0370666	0.0892402	0.0405319	0.00369887	0.0140362	0.469368
21.4409	22.8571	67.1429	70	66.7101	86.1793	46.3918	80.6723	68.9243	28.5714		60.3102	62.8266	74	12.4183	62.116	1	4	2.47514	13.8	0.0876575	1	3	0.388936	1072.17	0	1.34513	0.0130849	6.13943	0.0958861	0.231864	0.0765205	0.9553	0.884789	0.0389406	0.0903381	0.0818591	0.000418717	0.0160159	0.510939
15.5716	0	9.64706	0	28.1092	37.3609	0	25	19.3548	4.65116		26.0649	39.5604	53.5088		100	0	1	1.47897	14.9	0.133601	0	1	0.760077	906.4	0.496	2.20653	0	4.3248	0.0829656	0.131509	0.0785525	0.1133	0.812081	0.0406002	0.0847308	0.0556046	0.000882613	0	0.482789
66.2596	28.5714	65.7143	48.5714	44.2857	84.2857	85.7143	22.8571	86.3539	31.4286	100	64.4884	67.1429	50.4333	10.1673	60.7062	1	10	2.32642	16.5	0.185648	1	3	0.195539	1482.17	0.810293	0.795416	1.35028	4.51152	0.20767	0.315057	0.0676274	4.4065	0.842428	0.0172472	0.0856916	0.026529	0.00054465	0.0175196	0.502281
38.4178	52.1739	48.0566	81.4286	71.4286	89.3813	81.9231	86.692	79.1045	45.656	50	62.8522	72.1875	68.6804	0	72.2222	1	4	8.69186	14.6	0.294163	1	1	0.149556	1093.97	0.283991	1.50346	0	1.38819	0.313722	0.0927132	0.103638	0.9977	0.46553	0.0416959	0.102436	0.0392904	0.00240553	0.00410945	0.349003
93.2771	7.76515	27.6049	64.8601	34.9074	72.1206	97.6645	73.6	78.7342	11.2581	20.8333	15.3815	64.2113	54.043	10.7955	60.8142	1	5	3.51842	22.9	0.503161	0	3	0.0960285	1368.67	0.0390272	0.630217	0.570295	0.371932	0.0112406	0.38652	0.0588892	2.4198	0.640772	0.0315729	0.0768245	0.0256633	0.00260352	0.00731465	0.701835
66.1244	62.1212	55.4788	76.1978	60.3704	76.2652	92.7083	78.4038	84.5794	25.9136	100	77.4553	69.2209	52.1111	5.90909	74.8663	1	4	3.51842	22.9	0.503161	1	3	0.40111	1395.45	0.0262238	1.09622	1.36244	1.81659	0.0110248	0.292596	0.0431596	1.5964	0.616249	0.0133425	0.0499875	0.0170383	0.000814332	0.0137184	0.756014
97.5343	7.14286	34.6384	48.5714	24.8523	28.5365	7.14286	67.8571	41.3428	27.1429	100	8.57143	38.101	33.4556	16.8317	73.5	1	6	3.51842	22.9	0.503161	1	3	0.33813	1005.69	0.69552	0.705927	1.19857	3.50698	0.0275576	0.320045	0.0673462	1.3245	0.98574	0.0283881	0.0773122	0.0356361	0.0194035	0.00762552	0.688713
90.969	30.7692	55.7143	80.8511	88.5714	100	96.1538	100	91.6667	30	100	72.8571	70.922	51.1706	100	66.6667	1	2	3.51842	22.9	0.503161	1	3	0.0952625	1170	0.285714	51.8071	0.457875	28.9011	0.00537241	0.0422466	0.0691087	0.4095	3.30378	0.00586081	0.035409	0.0141636	0.0039072	0	0.720147
82.7758	41.4286	57.1429	81.4286	62.8571	67.1429	94.2857	90.566	87.1429	47.1429	75	74.2857	72.2814	75.456	6.85921	68.2119	1	6	3.51842	22.9	0.503161	1	4	0.299926	1227.27	0.567879	0.755556	1.17654	2.52346	0.251556	0.314914	0.0552099	2.025	0.657315	0.0306667	0.0946667	0.0228642	0.00187654	0.0135309	0.468938
84.6892	60.7143	40.9845	52.461	54.5712	99.0488	97.9885	72.1429	64.7619	20.6492	47.0588	51.3611	60	57.1429	14.8936	61.3208	1	6	3.51842	22.9	0.503161	1	4	0.358447	1590.79	0.144737	0.890149	0.115207	1.96148	0.0491945	0.558037	0.0273741	2.5389	0.599664	0.0140218	0.0666036	0.0120919	0.00240262	0.00256016	0.768089
97.2514	41.3793	73.9709	78.4978	42.7539	70.0895	96.1538	85.0746	76.2963	56.7338		36.2069	69.1865	63.6131	3.80435	82.0293	1	1	3.51842	22.9	0.503161	0	5	0.318885	1168.88	0.42125	3.16009	0.668378	12.6457	0.706128	0.207999	0.068228	0.9351	1.04827	0.0224575	0.135707	0.0213881	0.00160411	0.0417068	0.243183
61.3053	42.5	10.2964	0	28.0732	82.7883	73.6842	90.9091	40	0.409836		52.6354	48.3871	50	13.1579	68.0412	1	2	3.51842	22.9	0.503161	0	2	0.752813	1086.3	0	3.40948	0.894988	3.69928	0.367542	0.345039	0.0419366	0.2933	0.90369	0.00647801	0.0409137	0.00545517	0.000340948	0.012956	0.429935
44.7487	18.1818	61.5463	15.6379	48.4149	73.0014	84	55.5556	57.1429	54.6926		75.06	50.8834	47.235	0	83.3333	0	5	4.36477	15	0.11365	0	2	0.370268	2101.23	0.725971	2	3.44282	6.07299	0.135961	0.310073	0.0801946	1.0275	0.727385	0.00418491	0.0294891	0.00408759	0.000194647	9.73236e-05	0.499659
89.4845	0	43.4434	28.8703	67.3152	69.1667	83.3333	88.3721	91.2281	34.3836	100	62.9347	59.4235	66.3569	5.26316	92.5	0	3	1.19284	12	0.119666	0	3	0.762678	795.465	1.5873	1.21152	0.213797	20.9521	0.643101	0.247149	0.0527366	0.3508	1.53075	0.0128278	0.122007	0.0116876	0.000570125	0.00513113	0.131414
13.2971	51.9231	62.867	60.5965	64.9091	98.896	96.3855	85.2632	94.8276	60.6256		50.9898	75.1634	68.8793	10.5263	81.8182	0	5	8.51305	10.1	0.140182	0	2	0.34663	934.615	1	1.75926	0	5.47325	0	0.178601	0.298354	0.486	1.34006	0.0676955	0.0720165	0.0290123	0.000205761	0.00740741	0.174486
79.7869	49.1379	43.3803	62.2807	52.8571	98.5178	90.708	89.0909	90.1961	29.0844		37.1429	73.5178	63.0996	2.38095	81.8182	1	1	5.80941	10.9	0.304089	1	4	0.141974	1375	0.968599	4.04919	1.5942	17.567	0.426702	0.288625	0.0777339	1.1385	1.86193	0.0130874	0.0692139	0.00667545	0.000966184	0.00737813	0.53386
88.0109	26.9231	37.3262	72.0611	73.5554	91.88	96.6667	81.8182	76.7857	22.9773		26.3693	71.1806	69.7897	13.3333	69.8413	1	1	5.80941	10.9	0.304089	1	4	0.315777	1219.84	0.929348	3.9207	2.19425	5.26843	0.000445534	0.267543	0.0570283	0.4489	1.20831	0.0180441	0.0969035	0.0209401	0.0020049	0.00980174	0.684562
78.7992	15.1163	28.7026	64.2803	37.8023	88.2192	95.6835	60.3774	79.4393	17.2337	0	67.2245	73.5125	56.8649	1.78571	60.7735	1	3	5.80941	10.9	0.304089	1	4	0.231206	1805.08	0.365854	2.12814	0.79383	3.16406	0.46211	0.263259	0.102128	0.8881	0.906403	0.0128364	0.064745	0.0217318	0.0003378	0.0126112	0.707015
70.5596	25.9259	43.6493	44.3114	68.6433	92.9953	79.562	87.7551	92.7835	27.1419	100	27.7858	67.2447	61.8163	9.85915	78.4314	1	3	5.80941	10.9	0.304089	1	2	0.344242	900	0.472727	0.378788	0	4.18561	0.228662	0.238636	0.0575758	0.792	0.719338	0.0188131	0.0676768	0.0138889	0.0010101	0.00883838	0.396338
93.2005	55.6075	60.7656	70.5423	49.417	80.8662	85.7977	79.6117	58.0745	55.8066	75	40.366	64.8126	54.3231	9.48905	81.0036	1	9	5.80941	10.9	0.304089	1	6	0.0489567	1403.87	0.57024	4.89871	1.54458	5.90461	0.325512	0.313413	0.0803319	2.8681	1.38362	0.0146438	0.0666643	0.0118894	0.000732192	0.00934417	0.429588
87.8655	30.2326	44.898	53.7415	71.8097	93.9781	87.0968	90	88.8889	29.065	100	47.8317	65.1246	64.4172	11.9048	57.8947	1	2	5.80941	10.9	0.304089	1	4	0.19501	1406.41	0.793872	7.67479	1.93603	13.8344	0.131709	0.240246	0.0633789	0.5049	1.64969	0.00911072	0.063775	0.00415924	0.000594177	0.00831848	0.556546
78.1275	53.0864	70.8223	65.7944	36.3946	94.5934	91.1111	71.4286	67.6471	47.0588	33.3333	86.084	68.0272	69.3215	6.84932	71.6763	1	4	5.80941	10.9	0.304089	0	4	0.389771	1428.5	0.662587	0.84445	2.81483	5.53176	0.512055	0.30645	0.0664545	0.8171	0.694889	0.00599682	0.0413658	0.00403867	0.000367152	0.00881165	0.517685
77.8011	26.7857	34.3164	34.2857	31.8442	85.2035	69.9029	68.4932	86.5672	21.1224		2.59549	44.6721	33.6634	12	53.8462	1	9	5.80941	10.9	0.304089	0	2	0.472069	689.151	0.757862	2.5097	0	7.44924	0.0892083	0.224047	0.0365047	0.4383	0.899252	0.0100388	0.0454027	0.0260096	0.00730094	0.00570386	0.657541
51.8233	48.996	54.9269	75.7949	41.426	92.4394	85.2941	88.5281	91.439	47.828	73.913	33.5159	71.8143	63.6959	9.59752	94.723	1	3	5.33618	13.9	0.371276	0	5	0.109721	842.031	0.390284	1.24789	0.551018	2.85233	0.150655	0.212628	0.128614	1.5426	0.929851	0.0610009	0.0948399	0.0330611	0.00324128	0.0205497	0.365681
77.9636	23.0769	33.3692	34.6912	77.5227	80.839	95.0617	70.3704	78.9855	25.0384	100	26.9928	55.7233	48.8432	0	72.973	1	2	5.33618	13.9	0.371276	0	4	0.358777	1285.4	0.243394	1.95304	1.45802	2.34257	0.212616	0.159273	0.127462	0.9242	0.819757	0.0200173	0.0992209	0.012876	0.00259684	0.00519368	0.483986
84.7817	49.0991	56.1625	69.8939	73.6609	95.6053	87.6543	81.0573	88.3929	39.3951	80	64.712	62.406	48.7186	6.32411	77.9773	1	17	5.33618	13.9	0.371276	1	7	0.191573	1434.58	0.501777	0.916396	0.981067	4.34669	0.533546	0.312841	0.0615059	3.6338	0.92573	0.0132919	0.0768617	0.0101547	0.00509109	0.0138973	0.407727
15.7234	64.2857	46.1124	94.1011	79.0736	87.6798	92.5	81.5789	88.4615	48.7342		69.1534	72.6	59.401	0	80	1	2	6.30063	14.7	0.0866387	0	3	0.193805	3446.88	0.78125	0.725295	2.03989	3.26383	0.00861287	0.219583	0.102357	1.103	0.75592	0.0196736	0.0465095	0.0185857	0.000271985	0.000362647	0.536355
5.345	47.1429	56.2269	57.1283	49.4704	96.7727	93.4783	85.489	88.5768	48.2143	100	31.7925	77.4194	70.2041	0	83.3333	0	11	6.30063	14.7	0.0866387	0	2	0.297676	892.605	1.25916	0.228399	1.78267	1.81558	7.74233e-05	0.167699	0.266336	1.2916	0.877962	0.0538867	0.05559	0.0305822	0.00023227	0.000387117	0.256736
55.6797	20	60.5096	92.4332	98.9848	99.2308	63.6364	60.7143	83.8235	63.7537		85.5479	76.7386	64.6231	0	100	0	5	0.802697	24	0.420854	0	3	0.568511	1015.98	1.21488	0	1.28796	1.93872	0.0010846	0.258406	0.197397	0.3688	1.36505	0.0257592	0.124458	0.0111171	0.000542299	0.00135575	0.296367
26.6368	19.7917	60.0056	91.134	95.1298	99.0497	85.0932	92.2388	89.8367	61.1294		94.3761	75.1274	69.6984	0	97.561	0	8	0	25.3	0.395329	1	2	0.245408	1184.27	1.3092	0	0.0773468	2.59961	0.0126019	0.181558	0.191066	1.3252	0.689582	0.05901	0.166315	0.102852	0.000150921	0.00196197	0.209553
92.2691	20	37.1429	94.2857	94.2857	78.5714	84.5361	71.7391	67.5676	35.7143		17.1429	61.4286	57.3309	12.8571	65.8537	0	9	2.59645	35.3	0.67303	0	4	0.504257	803.603	0.923181	0	0.700025	2.71551	0.00583707	0.19643	0.13366	1.1821	0.774265	0.0276626	0.168598	0.0197953	0.00109974	0.00592166	0.291769
97.6875	0	4.78469	45.0176	77.8317	86.6609	96.1538	58.3333	72.7273	0.693481		61.5819	46.7456	41.2921	10	93.75	0	2	2.18842	38.2	0.882372	1	3	0.588099	925.753	0.632877	0	1.42054	3.19621	0.00621486	0.324652	0.100326	0.3379	0.789265	0.0127257	0.100326	0.00828648	0.000591891	0.00295946	0.378218
65.9411	63.1579	62.6533	73.4615	90.3862	89.8297	60	51.6129	30	46.6165	25	87.7224	63.8968	69.3487	0	53.8462	0	2	1.88822	20.9	0.365433	1	3	0.580736	2171.48	1.10469	0	1.17623	2.01164	0.00232751	0.18138	0.114048	0.6015	0.407571	0.00980881	0.0585204	0.00665004	0.000332502	0.00116376	0.239734
92.287	92.8161	84.2377	79.7862	59.6524	41.0056	87.3786	91.1765	82.9932	49.357	100	44.9929	68.7627	53.2258	7.14286	94.186	0	9	2.94006	41.2	0.785921	1	4	0.372619	1259.52	1.4535	0.0351617	0.298875	6.65963	0.00520394	0.479325	0.081083	1.422	0.615146	0.0304501	0.109142	0.0113221	0.00766526	0.00288326	0.344444
56.0014	5.26316	37.4799	43.9467	26.7595	25.1625	86.4706	70.5167	64.557	14.0222	100	7.59242	59.5835	53.1715	9.62963	58.1081	1	30	2.63231	25.4	0.429132	1	5	0.332022	1334.86	1.60104	0.758414	0.26926	2.95587	0.039282	0.38175	0.0623186	3.3425	0.589128	0.0138519	0.0806283	0.0105909	0.0179207	0.00403889	0.336425
47.9085	29.0909	40.1494	35.6852	57.4093	76.2485	95.4338	86.4979	76.4706	12.8705	100	96.1964	65.846	54.563	6.62651	69.8286	0	21	2.80465	20.5	0.35652	1	7	0.434229	1214.29	0.761905	0.623094	0.508352	3.41903	0.0526943	0.277792	0.0680029	3.4425	0.598475	0.0228613	0.11663	0.0332607	0.0130719	0.00592593	0.25403
97.7539	91.6667	74.2857	87.1429	67.1429	81.4286	70	85.7143	87.1429	68.5714	100	60	74.2857	77.1429	28.2609	79.2208	1	3	3.77235	20.8	0.751738	1	3	0.305579	865.013	0.486595	0.774833	0	2.20828	0.000619867	0.119324	0.214629	0.6453	0.725228	0.055633	0.199907	0.0708198	0.00294437	0.00681853	0.244227
92.6545	15.0171	53.1949	81.2313	71.9482	80.7829	81.5348	91.4286	78.8494	31.4385	80	56.9599	66.2795	51.1437	14.2097	62.3392	1	28	3.77235	20.8	0.751738	1	6	0.295649	1160.02	0.900353	0.400057	0.432041	1.52814	0.0293443	0.267002	0.0747924	4.9243	0.519354	0.0208761	0.107609	0.0214041	0.00203075	0.0264606	0.359848
96.7918	95.0226	31.4286	78.5714	92.8571	84.2857	88.3041	73.5043	30.3448	19.0031		70.1254	55.9254	25.7143	9.87654	64.0523	1	7	2.50014	42.5	0.843602	1	3	0.458708	991.762	1.31559	0.523962	0	2.3131	0.00549521	0.378914	0.0707987	0.7825	0.676988	0.0333546	0.110799	0.0085623	0	0.0103514	0.616613
6.81961	15.3846	26.8226	82.6884	77.8713	95.6279	100	88	74.6269	30.4286		66.7984	46.2094	80.1158	0	100	0	3	1.06252	18.1	0.0989842	1	4	0.548888	896.629	0.646067	2.099	0.501253	1.56642	0.00313283	0.20614	0.131892	0.3192	0.744758	0.0281955	0.0861529	0.101817	0	0.000626566	0.166667
92.0359	7.5	66.088	52.4502	60.5974	16.7412	40.4255	88.3721	69.4656	50.0232		3.25101	69.1996	69.7897	10	88.2353	1	6	1.37043	33.7	0.867891	1	3	0.337962	1204.71	1.15928	0	0.25868	6.04737	0.00229938	0.345712	0.085192	0.8698	1.14392	0.0181651	0.114739	0.0328811	0.00114969	0.00229938	0.339043
75.2038	53.2468	71.9974	81.199	86.998	61.1988	93.4579	82.8947	44.8718	17.5	100	65.8263	61.6	55.1839	20.1117	78.0142	0	5	2.57531	20.5	0.351773	1	4	0.337928	1052.41	1.34509	0	0.408864	2.83343	0.0699975	0.434296	0.07057	1.2229	0.571974	0.0282934	0.097555	0.00834083	0.00196255	0.0139014	0.370595
84.2174	10.2941	41.377	37.931	51.8146	80.0534	77.2853	90.3448	62.1622	42.4332		80.6385	55.536	60.1362	21.9048	66.0377	0	7	4.56562	23.7	0.473101	1	3	0.476279	946.261	1.32957	0	0.785701	1.47491	0.0136004	0.321816	0.122404	1.0882	0.719744	0.0357471	0.11496	0.0232494	0.00367579	0.00946517	0.385223
93.2629	13.8889	44.2857	52.6786	78.293	89.9552	63.3588	84.058	77.2727	18.5714	100	90.2343	45.1456	47.3667	12.6761	59.1549	0	14	6.80214	12	0.443195	1	3	0.417394	884.869	0.856375	0.824581	0.650985	2.09183	0.197465	0.293204	0.0960854	1.1521	0.8244	0.0252582	0.12768	0.0231751	0.0124989	0.00659665	0.246854
57.929	24.2857	61.4286	90	82.8571	90	81.4286	87.1429	88.5714	42.8571		48.5714	65.7143	65.7143	14.2857	83.3333	0	4	0.558644	23	0.525209	0	3	0.430186	1341.33	0.993976	0	0.406449	1.76502	0.0058385	0.194826	0.112818	1.1133	0.501453	0.0247013	0.148388	0.0295518	8.98231e-05	0.00125752	0.208479
21.017	30.7692	45.9868	62.9522	72.3711	84.181	84.9315	89.3443	87.5776	50	50	96.1292	80.6354	62.4761		100	0	6	2.50885	19.4	0.332088	1	5	0.415651	933.238	1.50071	0.0840722	0.909508	1.2993	0.0036686	0.114797	0.193366	0.6542	0.819301	0.0512076	0.115561	0.0402018	0.000305717	0	0.135127
60.9184	59.0136	42.5703	97.6163	73.7622	95.8723	88.4848	92.378	96.4361	69.5648	70.5882	77.0731	53.3646	55.428	5.8651	62.6072	0	41	3.36156	9.5	0.254274	1	3	0.501248	1163.34	1.15876	0	0.180681	1.27019	0.0581134	0.249035	0.0598661	5.078	0.365795	0.0165616	0.115971	0.0188263	0.000590784	0.00679401	0.309846
46.8553	22.2222	23.6374	48.3503	45.3554	28.5547	88.6364	89.1892	79.2453	24.9231		37.5	69.4329	59.1492	11.1111	86.6667	0	4	0.709044	22.6	0.506895	1	4	0.468835	744.681	1.23708	0	0.636054	1.79592	0.0673469	0.303537	0.113469	0.735	0.939289	0.0191837	0.116599	0.0176871	0.000408163	0.00122449	0.277687
11.9446	11.7647	44.4335	94.4109	94.7098	95.0472	100	75	82.3529	30.7547	100	92.674	66.3551	47.8022		0	0	5	6.50657	23.8	0.097007	0	3	0.350914	2114.07	0.84399	5.51657	2.68268	3.00024	0.0075006	0.355916	0.0532301	0.8266	0.858429	0.00471812	0.0139124	0.00737963	0.000120978	0	0.614566
7.41125	39.599	67.4448	82.4449	93.0949	99.2472	89.4118	77.6471	84.3434	39.5142		97.6724	79.8935	75.8114	6.49718	90.099	0	11	6.50657	23.8	0.097007	1	3	0.183091	1280.17	1.95912	0.328853	1.1486	1.45601	0.0168716	0.372367	0.156944	2.0982	0.81367	0.0202078	0.044848	0.0252121	9.53198e-05	0.0169669	0.326184
13.5091	59.6774	53.1959	80.1262	52.401	73.7745	87.5	83.3333	86.6667	45.082		84.9472	57.971	54.8223			0	1	2.49798	17	0.128166	0	3	0.23232	1930.04	0.988593	5.92002	1.09831	1.87155	0.00827423	0.338652	0.0579196	0.5076	0.859129	0.00827423	0.0299448	0.0147754	0	0	0.422971
34.3042	26.4706	61.2746	58.8161	73.782	94.4048	93.985	95.2381	91.3223	52.9614	100	80.2342	73.6842	63.8935	11.5942	85.7143	1	6	5.4362	16.6	0.205098	1	2	0.261929	1139.16	1.03012	1.66579	1.49979	2.16816	0.0574064	0.313649	0.097538	1.7019	0.805163	0.0207415	0.0945414	0.0438334	0.000528821	0.00417181	0.302485
11.1457	9.01639	26.3331	26.5006	36.6959	83.1505	71.3208	71.558	79.4967	44.2378		25.7778	65.023	63.6696	0	53.3333	0	13	3.37314	17.8	0.162585	1	6	0.221331	1619.14	1.54837	1.79569	0.771204	2.12203	0.016658	0.323256	0.137615	3.0796	0.715776	0.0314002	0.0789713	0.0501364	0.00142876	6.49435e-05	0.272308
11.8579	14.7059	40.562	98.6813	98.4758	96.2334	96.1538	83.7209	86.5613	53.8431		94.9866	81.2721	73.7689	7.69231	66.6667	0	10	4.49863	15.2	0.137937	1	4	0.22744	1693.29	1.45882	0.347391	1.91934	0.868478	0.000138956	0.333009	0.144932	1.4393	0.812004	0.0311957	0.0742027	0.0456472	0.000555826	0.000833739	0.459459
14.1827	20.6762	56.608	62.5799	66.2146	85.0272	92.7273	74.8503	85.7477	44.9318	100	82.5957	56.89	69.0935	8.48018	77.3432	1	18	4.88413	16.5	0.119609	1	7	0.107483	1910.84	0.750464	0.858717	1.39136	1.42417	0.024919	0.442547	0.0442806	6.172	0.764449	0.00946209	0.0398898	0.0194426	0.000388853	0.0145172	0.581303
12.3671	40.9836	53.3226	74.0465	82.5292	96.6842	92.8058	81.8182	87.4214	52.2689		84.0834	73.4722	76.2597	0	100	0	17	3.47319	20.7	0.0628878	0	4	0.129903	2625.08	0.546384	15.2481	1.54982	1.69207	0.0292594	0.425564	0.0431853	3.3391	1.01802	0.00766674	0.0229403	0.0146746	5.98964e-05	0.000119793	0.558025
2.45749	25.9259	39.0892	95.5994	95.8268	96.9767	82.3529	67.3077	87.6494	50.4399		72.1818	75.3275	52.7751	14.2857	91.6667	0	4	1.07887	19.3	0.0502751	1	3	0.264402	1754.68	0.425532	1.06705	1.29744	3.44974	0.00460774	0.424518	0.175094	0.8247	0.872981	0.0346793	0.0609919	0.0457136	0	0.000848793	0.459197
2.08145	5.61224	23.917	19.3579	63.3901	80.6752	94.8718	70.7317	86.1702	52.4144		64.4121	63.3987	84.081	8	73.6842	0	2	4.84954	20.5	0.0570505	0	2	0.224248	1785.55	1.67202	0.629416	0.822094	3.76365	0.00115607	0.639692	0.0665382	0.7785	0.693695	0.0233783	0.0653821	0.0314708	0	0.00937701	0.631342
75.5945	16.4865	56.4933	56.6412	49.4452	72.5949	96.2357	80.3175	84.0502	21.1987	100	83.2847	64.8467	45.0027	12.4498	65.8632	1	11	3.90286	15.5	0.374303	1	6	0.227203	1346.68	0.814258	2.25525	0.719305	4.62919	0.111813	0.214367	0.0509923	4.2124	1.1239	0.0175197	0.114115	0.0352056	0.00123445	0.0176147	0.354928
72.5673	40.4558	60.6051	69.6797	59.1595	91.0007	85.8586	87	81.8182	28.2267	100	92.9549	70.7373	53.2215	7.26073	53.1109	1	8	3.90286	15.5	0.374303	1	4	0.305617	1810.07	1.00703	1.03506	1.08574	6.43033	0.337301	0.384612	0.0530901	2.3187	0.80647	0.0117307	0.0782335	0.0106094	0.00017251	0.0261353	0.505499
57.0165	0	31.8166	53.2884	74.7004	76.966	99.3631	92.5926	96.6942	9.56633	100	75.5212	61.3088	50.3846		100	1	3	3.90286	15.5	0.374303	0	6	0.0823101	968.137	0.705882	3.32152	0.78481	25.2709	0.139747	0.0726076	0.0607595	0.9875	1.49239	0.0188354	0.0892152	0.0278481	0.088	0	0.0989367
5.66914	14.2857	44.5101	30.6941	76.9582	95.987	88	87.7551	64.8936	44.5101		75.0907	64.9505	76.4875	0	95.6522	1	10	1.15954	10.1	0.053455	1	2	0.17572	2685.08	0.604839	3.65671	2.97717	0.281574	0.0292837	0.385493	0.0397958	1.3318	0.762541	0.0189218	0.0358162	0.0301096	0.000450518	0.0011263	0.478751
9.14401	9.09091	22.4828	74.0812	81.1251	98.2063	100	70.5882	64.2857	25.8242		81.5552	57.6471	63.1259	50	100	0	5	1.5329	12.7	0.0804157	0	3	0.37145	986.082	0.804124	1.36783	2.33055	7.04827	0.060115	0.362258	0.128594	0.5739	1.07838	0.0214323	0.0618575	0.0250915	0	0.000348493	0.200209
28.7473	25.8303	67.1441	80.3508	89.2512	95.8205	87.3684	82.9787	74.4479	43.145		65.619	73.6148	60.4474	12.381	69.8592	0	9	0.937063	14.3	0.134733	1	4	0.282052	1561.44	0.887925	0.335384	1.91938	3.22353	0.150346	0.454883	0.0575493	2.3406	0.773644	0.0173887	0.0514825	0.0274289	0.000384517	0.00875844	0.539691
20.4867	27.1429	63.5282	90.8286	97.8364	98.4719	95.6522	83.6735	87.2727	56.1674		90.3335	69.5467	64.4515	10.2128	83.5979	1	6	0.73185	8.6	0.0229801	1	5	0.180007	2425.9	0.823454	0.73838	1.47676	1.20319	0.00424967	0.563984	0.0328287	1.8825	0.901074	0.0086587	0.0407437	0.0117928	0.000478088	0.0125365	0.657477
22.021	14.1243	53.9097	79.092	83.0965	98.7246	92.5439	91.4286	72.6908	37.145		89.0121	72.0035	75.7459	0	100	0	7	2.60583	15.2	0.149362	1	2	0.306643	1607.5	1.78163	1.10774	1.23892	3.67887	0.108442	0.508279	0.0543377	1.7152	0.680072	0.0138759	0.0676306	0.0338736	0.000174907	0.000233209	0.442747
7.83838	21.0526	24.6628	39.6867	50.8015	87.2169	94.1176	68.5714	57.1429	8.5282		71.8872	48.1481	52.9226	0	100	0	5	5.04394	19.6	0.112491	1	3	0.427978	1704.33	0.79	0.987678	1.4913	0.977899	0.0219049	0.255819	0.0537845	0.5113	0.75946	0.0230784	0.0643458	0.0445922	0.00058674	0.00078232	0.326618
4.26985	35.7143	68.5714	25.7143	40	87.1429	92.8571	74.2857	75.7143	54.2857		71.4286	64.6494	52.2642	1.21951	79.5775	0	4	1.70927	14.2	0.306947	1	4	0.351966	1188	0.778063	1.71307	0.88719	1.71307	0.0017311	0.279789	0.135459	1.3864	0.685135	0.0414022	0.0791258	0.0529429	0.000144259	0.0291402	0.322201
6.4407	4.44444	58.6892	43.1382	53.2377	92.9394	72.4771	67.6301	76.311	27.0815	25	89.525	66.2451	62.6219	0	100	0	12	2.32378	22.1	0.0588691	1	3	0.241704	1175.5	1.24439	1.55082	1.30078	3.46126	0.00545036	0.407765	0.0998483	1.7797	0.75703	0.0278137	0.0728775	0.0551778	0.000168568	5.61892e-05	0.443783
32.8008	3.84615	55.2258	30.9474	48.5819	98.0114	64.6154	85.7843	70.0855	46.9593	0	90.2674	81.8182	38.7549	25	93.3333	0	9	2.45193	18.4	0.16304	1	4	0.26303	1329.29	1.32218	0.629525	1.983	5.0362	0.0316021	0.414227	0.0916588	1.5885	0.909503	0.0254328	0.0898332	0.023796	0.000314762	0.00025181	0.461756
2.76859	12.963	24.5763	39.4098	72.1302	85.3093	93.1034	69.5652	70.5521	23.3273		83.8164	65.6584	59.3651	6.25	57.1429	0	7	4.01937	17	0.106404	1	4	0.322051	1126.08	0.445618	0.937734	1.58243	1.95518	0.00121905	0.355308	0.129126	1.0664	1.034	0.0236309	0.0587022	0.0446362	9.37734e-05	0.00168792	0.400037
2.55055	7.33945	62.1009	47.1277	96.9934	95.3988	77.7778	80	56.8807	49.4968		41.4957	78.125	70.3499	0	100	0	3	1.61037	22	0.0549539	1	3	0.28469	1824.58	0.144781	0.115335	2.17752	1.6885	0.00267577	0.440672	0.0624654	1.0838	0.705591	0.0349696	0.0740912	0.0321092	0.000184536	9.22679e-05	0.525651
5.32062	0	36.4943	80.6604	93.7948	83.3652	85.7143	75.5556	72	53.5714		64.6065	70.4082	67.2229			0	6	1.70577	16.7	0.0563953	0	2	0.188961	1624.03	0.317829	0	1.94511	2.27327	0.0022673	0.425776	0.137828	0.838	0.551127	0.026611	0.0378282	0.0434368	0	0	0.340573
81.2562	24.6815	43.1156	21.637	22.7378	90.4404	71.3974	92.3706	80.668	21.0793	100	66.4462	67.902	45.5134	13.8313	65.405	1	36	4.36732	24.3	0.564145	0	7	0.202853	1445.57	0.853333	1.67178	0.980008	3.1245	0.0914751	0.28275	0.0621901	4.3367	0.910777	0.0215371	0.0744114	0.0169945	0.00110683	0.0165103	0.435746
96.9814	15.6028	51.1313	71.3094	69.7157	89.3183	89.6907	60.6742	74.7642	36.8157	100	47.8822	64.5564	52.2876	10.3226	61.4925	1	8	4.36732	24.3	0.564145	1	7	0.239413	1238.29	1.05363	1.33895	1.21437	4.95063	0.0191878	0.289819	0.127142	2.1472	1.03038	0.0306446	0.106418	0.0255682	0.000326006	0.00735842	0.395864
93.1884	21.7975	56.5059	8.89104	59.4168	78.0395	95.9695	86.5031	82.6772	26.3517	100	85.3039	78.9521	49.1116	14.8325	70.5584	1	13	4.36732	24.3	0.564145	1	4	0.234338	1823.7	1.32911	0.194347	0.68438	2.2697	0.0262369	0.53129	0.0392581	3.6018	0.629791	0.0154367	0.063496	0.0109945	0.000416458	0.017047	0.605531
59.3171	47.769	68.1568	88	85.7579	93.775	85.2995	83.4746	85.5649	44.4503	100	46.8521	72.5398	66.4844	11.6022	77.1777	1	3	4.36732	24.3	0.564145	1	5	0.260238	943.107	0.270367	1.89852	0.71076	5.20196	0.162798	0.394893	0.0635056	2.1069	0.860703	0.0317053	0.0900375	0.0272438	0.00061702	0.0167545	0.472875
64.458	33.8462	24.3797	69.3995	61.5125	90.9542	90.9091	93.2432	89.8551	23.3533		84.9613	58.7336	49.6855	0	78.9474	0	4	3.74728	25.5	0.728172	1	4	0.609	621.705	1.39535	6.23441	0.623441	4.36409	0.0129676	0.304988	0.137656	0.401	1.60393	0.0301746	0.191521	0.0386534	0.000498753	0.00074813	0.398254
19.2247	21.9512	32.493	67.8571	41.9306	91.9144	100	76.9231	85.2941	44.8105		83.6998	62.5731	57.1125	0	100	0	2	3.02984	24.3	0.534767	0	2	0.448111	842.544	0.850877	0	0	4.21655	0.00104112	0.302967	0.219677	0.1921	1.08099	0.0364394	0.096304	0.0567413		0.000520562	0.31442
18.0871	10	44.7863	2.52101	37.0717	83.7107	95	95.9596	50	66.3636		72.4205	69.6078	64.143	0	75	0	1	3.42487	14.2	0.143245	1	2	0.42671	822.174	0.826087	5.156	1.32205	4.75939	0.00211528	0.0893707	0.135643	0.3782	0.917071	0.0507668	0.14146	0.086991	0.0050238	0.00105764	0.478583
6.82624	37.5	50.137	14.881	35.0109	69.9695	100	80	80	50		65.2381	73.5294	86.3636			0	1	4.61255	11.4	0.0777424	1	1	0.34905	739.744	1.92308	0.953206	0	22.0104	0.22357	0.17331	0.0831889	0.1154	2.07891	0.0112652	0.0623917	0.0389948	0	0	0.255633
4.45298	46.6667	31.5385	56.9288	50.1076	92.6929	84.7458	85.8974	76.087	31.358		84.7084	76.2821	68.6627	0	94.1176	0	1	3.94287	14.6	0.0590555	1	1	0.402831	800.606	0.981818	1.98713	0	1.89251	0.0102195	0.268357	0.16162	0.2642	0.922489	0.0404996	0.0647237	0.0507192	0.000378501	0.0011355	0.298259
7.76686	2.5	69.4142	43.1242	47.2385	86.1111	88.1818	78.6667	92	35.766	100	75.1063	62.8959	58.6681	22.2222	88.2353	0	2	3.82333	12.3	0.0688709	1	2	0.2817	956.543	0.493827	1.29066	1.12932	5.80795	0.00916366	0.152814	0.090604	0.7748	0.748316	0.0309757	0.057047	0.0352349	0.0037429	0.00348477	0.326665
45.57	30.303	43.6416	75.656	78.9732	83.7355	97.619	75.3846	80.8511	43.828		66.2544	64.1711	66.5493	0	88.2353	0	2	4.01636	28.3	0.687162	1	4	0.435776	1082.22	1.1746	2.4054	1.27603	3.08008	0.000880023	0.298621	0.129363	0.3409	1.23094	0.0272807	0.0645351	0.0352009	0	0.00117336	0.434145
30.6857	18.1818	43.2558	60.3491	46.2033	95.5527	100	87.5	92.1053	39.2578		41.844	62.7329	62.037	30	92.3077	0	1	2.72035	19.5	0.295067	1	5	0.316084	1274.22	0.937677	3.72388	1.96754	9.50422	0	0.254335	0.0742552	0.4498	1.58446	0.0148955	0.0351267	0.0302357	0.000444642	0.00222321	0.443308
11.7364	16.6667	46.4997	32.9341	48.3302	59.2213	96.5517	75.6614	82.8947	29.9545		35.9035	68.2997	62.19	0	100	0	3	4.31022	10.4	0.0851639	1	3	0.505499	1053.81	1.28571	1.54391	1.16734	3.31375	0.00271125	0.0656725	0.180599	0.6639	1.045	0.0477482	0.104082	0.0695888	0.00271125	0.000150625	0.326555
6.46733	40.7407	53.9039	66.789	77.3518	93.6358	58.6826	65.3465	83.6364	48.364		72.8673	81.1808	68.1258	8.53659	89.7059	0	4	3.89428	18.7	0.0704606	0	3	0.306178	1118.18	0.0849478	1.9059	1.2495	2.53898	0.0086632	0.234306	0.212582	0.7503	1.2805	0.0494469	0.0852992	0.0631747	0.00013328	0.0106624	0.364654
13.9128	16.5138	50.5011	39.1137	38.3641	86.6898	99.1228	81.25	72.4138	42.0196	100	67.6807	65.0383	56.745	10.8696	82.069	0	6	4.69302	15.2	0.103307	1	3	0.191503	1042.24	0.851079	2.26013	1.15344	8.44628	0.0259064	0.137411	0.155572	1.4977	1.92009	0.042799	0.0733124	0.0475396	0.00894705	0.00614275	0.410563
12.7444	23.4043	47.1429	20.1852	37.1429	82.5416	79.3233	61.2245	79.7468	32.6423	100	17.1429	78.5714	62.8571	13.3333	87.5	0	5	5.89549	11.7	0.0646022	1	3	0.368663	959.412	1.07479	2.57511	1.14303	2.57511	0.0344224	0.154769	0.113778	1.1417	0.816767	0.0311816	0.063239	0.0391521	0.000613121	0.00122624	0.344574
5.51524	0	39.1549	5.03145	32.175	70.3629	73.3333	27.2727	25	19.2412		28.0537	63.3803	52.3256			0	1	2.85117	13.8	0.0688082	1	1	0.425303	538.372	1.05814	4.75162	0	0.899928	0.000719942	0.180706	0.162707	0.1389	1.27681	0.0237581	0.0554356	0.0381569	0	0	0.425486
7.23387	30.4348	44.6614	53.7466	39.0051	89.1861	89.8551	65.625	71.028	40.4611	66.6667	61.0174	69.4611	74.8715	2.38095	79.7872	0	5	4.05175	15.5	0.0934506	1	3	0.208286	1112.34	0.88766	1.86687	0.935348	3.03749	0.00351951	0.198087	0.145601	1.307	1.16476	0.0403979	0.0710788	0.0662586	0.000994644	0.00321347	0.3772
11.575	28.5714	71.3311	41.7169	69.4302	87.1348	85.9155	79.8319	93	38.1747	100	32.5022	68.9119	57.885	5	92.8571	0	4	1.00462	16.8	0.123367	0	3	0.218719	1319.39	0.911357	0.524879	1.24921	0.902792	0.00524879	0.242284	0.158723	0.4763	0.850206	0.0308629	0.0422003	0.0207852	0.000209952	0.00839807	0.224018
24.9255	33.6842	51.1084	66.4449	81.9074	89.3699	57	80.6452	79.5349	42.1529	66.6667	58.4008	80.6655	62.9902	7.86517	81.5951	1	10	4.29193	8.8	0.132305	1	6	0.299565	949.941	1.02238	1.7173	0.954743	3.51519	0.00911345	0.192498	0.111407	1.613	0.961883	0.0351519	0.0732796	0.0479231	0.0099814	0.00576565	0.458091
83.0858	7.31707	67.1429	32.8571	50	87.1429	92.8571	100	50	58.5714	100	64.2857	70.5882	51.0791	0	73.0769	0	14	4.29193	8.8	0.132305	1	2	0.985661	567.762	0.882957	1.51899	1.39241	29.7288	0.510307	0.296203	0.0350814	0.2765	1.23587	0.00433996	0.0491863	0.00578662	0.000361664	0.00687161	0.122966
81.0292	81.0403	63.3255	92.6089	78.4828	97.6854	96.8668	94.2857	88.3178	45.337	100	95.0089	74.4863	69.1713	7.46888	79.436	1	13	5.4505	12.4	0.299684	1	6	0.184157	1065.89	0.591904	1.56683	0.770875	6.15386	0.352107	0.393833	0.034776	4.1868	0.855592	0.0107719	0.0739945	0.00544569	0.000382153	0.0228337	0.306105
72.537	50	44.3124	83.9057	60.2827	87.3977	86.4253	85.7143	89.3471	21.4466	100	93.0859	67.4961	52.6432	6.03448	36.2637	1	15	5.4505	12.4	0.299684	0	6	0.322356	1174.5	0.768	2.94593	0.91954	13.0183	0.213453	0.380162	0.0462324	1.1745	1.15375	0.016688	0.0601107	0.0169434	0.00127714	0.010132	0.386037
62.976	48	42.6869	93.5919	75.4057	97.2067	93.75	80	74.1935	29.8246		96.2943	60.5364	70.4819	5.55556	59.4059	0	2	3.32226	12.7	0.322583	1	2	0.397745	1611.16	0.896414	0.383284	1.74332	4.14194	0.347428	0.329377	0.0417903	0.4044	0.772455	0.0074184	0.0744313	0.00890208	0.00098912	0.00519288	0.414441
36.992	32.1101	38.8137	83.5796	86.2009	91.9943	56.7308	84.8485	88.254	36.4433		79.5327	63.1621	59.6064	9.67742	75.817	1	4	3.40722	12.2	0.181335	1	2	0.162923	1273.34	0.968635	0.825907	0.818663	4.93733	0.281968	0.279794	0.0832428	1.3803	0.699654	0.0234732	0.106643	0.033471	0.000941824	0.0110121	0.335072
42.4809	60	53.4402	96.475	68.6576	99.1903	85.9649	72.7273	88.8889	35.3478		96.1561	65.374	69.8444	0	84.7458	0	4	3.71269	14.3	0.195059	0	3	0.256336	1009.67	1.29953	0.880717	1.18201	4.65853	0.145241	0.298362	0.072157	0.6472	0.914593	0.0118974	0.0610321	0.0131335	0.00139061	0.00618047	0.248764
57.3493	46.2264	59.9285	82.5926	91.4369	98.3607	95.5224	86.6667	85.4545	34.6418	100	72.7314	60.354	65.2949	3.1746	74.1379	0	6	3.49959	9	0.208667	1	5	0.39416	1389.69	0.736377	2.48516	1.40685	6.4805	0.408754	0.293133	0.0499152	0.9436	0.816093	0.00900805	0.0823442	0.0155786	0.000211954	0.00667656	0.173802
49.2573	41.3793	48.5714	80	68.2271	97.0435	100	76.6234	79.2453	33.5021		80.8575	66.9219	64.7954	7.8125	80.8511	0	3	3.84383	15.9	0.276234	0	5	0.382622	1518.83	1.5157	1.2917	2.14423	7.96428	0.176557	0.249336	0.132861	0.6774	1.00135	0.0242102	0.0919693	0.0273103	0.00782403	0.00930027	0.296132
78.7234	0	55.4044	77.2	83.2151	91.2325	82.2785	90.1235	71.831	37.1324	0	83.0957	41.0935	47.6364			1	2	2.75089	14.6	0.564082	0	2	0.288389	952.643		4.08344	0	5.63693	0.310031	0.0936529	0.0898802	0.4506	1.81103	0.0290723	0.126498	0.023968	0.00621394	0	0.0798935
76.3346	100	0.720839	7.23684	1.56308	1.41422	100	75	100	0.371058		0.557103	61.194	12.3438	100	66.6667	1	3	2.75089	14.6	0.564082	0	2	0.322435	1746.67	0.333333	0.318066	0.477099	1.9084	0.0753817	0.0518448	0.0311705	0.3144	0.165724	0.00477099	0.0426209	0.0019084	0.00349873	0.000318066	0.217557
79.4488	27.2727	44.51	61.1111	83.412	90.4954	98.3051	90	60	15.9574		86.455	34.4595	43.8849	0	66.6667	1	1	2.75089	14.6	0.564082	0	0	0.503167	795.455	0.454545	0	0	2	0.288	0.144	0.056	0.175	0.783611	0.0188571	0.128	0.0108571	0.00285714	0.00114286	0.438286
57.5342		9.61538	100	93.2836	46.1538	33.3333	100	0	0		60.2941	8.69565	0			1	1	2.75089	14.6	0.564082	0	1	0.993139	993.75		31.4465	0	17.9245	0.0566038	0.0188679	0.0503145	0.0159	4.56497	0.0440252	0.144654	0.0691824	0.0188679		0.333333
49.0602	48.6301	51.8532	66.0274	72.1875	72.662	98.9011	78.2383	77.3684	38.7409	100	73.6344	55.0143	72.1979		94.1176	1	2	3.69255	12.5	0.365574	1	4	0.0579268	874.643	0.392857	3.72601	0	11.3822	0.251429	0.212842	0.0654349	0.9796	2.85446	0.0387913	0.108514	0.0542058	0.0766639	0.000204165	0.412719
70.5507	51.5924	52.4669	87.8335	97.7326	60.2064	86.6817	80	69.3904	33.041	66.6667	33.1473	66.4068	61.8933	16.6667	68.9266	1	9	3.69255	12.5	0.365574	0	3	0.257175	1846.65	0.310559	0.605429	1.66072	2.81693	0.0741314	0.38549	0.0818001	2.9731	0.649494	0.0252262	0.0838855	0.02045	0.000369984	0.00121086	0.468602
65.6078	39.7849	50.322	90.2082	91.0056	93.566	85.4027	86.0386	76.7974	23.6849	100	79.7282	73.8598	59.3633	8.57143	79.021	1	20	4.01885	13	0.32138	1	4	0.278867	1160.73	0.0630915	0.356706	0.39634	1.39625	0.186393	0.331499	0.0931739	4.4154	0.806681	0.0253205	0.102845	0.0321602	0.000996512	0.00158536	0.442882
3.16901	32.5	52.7778	25.4464	34.9776	96.87	93.5484	81.5385	82.0423	47.2488		41.0409	75.7426	71.2439	0	100	0	2	5.30603	13.8	0.0503137	0	3	0.311724	641.946	1.66188	2.29814	0	9.49068	0.0335404	0.159006	0.29764	0.4025	1.57163	0.0951553	0.130186	0.0514286	0.000248447	0.00198758	0.201491
3.37001	57.0248	71.9452	77.694	50.5614	96.369	93.6242	86.2903	90.8815	70.5646		62.8983	78.876	64.367	5.17241	98.2143	0	4	5.30603	13.8	0.0503137	1	2	0.14597	699.264	1.94564	0.740951	0.512187	2.29573		0.197344	0.250466	1.2349	1.15699	0.0770913	0.110049	0.0534456	0.000161956	0.00469674	0.197911
4.51481	37.6812	50.6543	37.4885	55.7686	84.9174	91.7808	79.2359	84.6705	64.3288		57.1492	75.7098	62.6241	9.80392	88.5057	0	3	9.6751	10.3	0.0893371	1	5	0.169113	901.051	0.451091	2.56146	0.471021	2.34165	0.00547282	0.13691	0.273102	1.1146	0.822349	0.0949219	0.0949219	0.0369639	0.000179437	0.00457563	0.135026
4.34916	53.5714	86.2131	72.6225	52.0355	94.0328	99.061	80.6931	84.6831	82.453		70.1659	81.9071	64.0631	6.45161	95.6522	0	7	9.6751	10.3	0.0893371	0	3	0.18135	633.908	0.575351	2.25647	0.564118	3.31923	0.0096706	0.139116	0.248615	0.9927	1.26642	0.0705148	0.100131	0.0349552	0.000402941	0.0031228	0.14113
19.4084	0	42.5926	32.0988	58.5578	98.072	87.5	93.75	94.2857	49.4444		71.5528	69.3548	68.3274	0	100	1	3	4.29173	8	0.144646	0	4	0.383174	669.393	1.45327	12.9843	3.0192	8.88307	0.0443281	0.132984	0.0453752	0.2865	2.1339	0.0129145	0.0352531	0.0104712	0.00034904	0.00069808	0.474346
27.1295	100	38.1579	11.1111	67.865	94.9099	80	77.7778	84.9057	28.2238		78.9944	81.0345	75.5869	100	100	1	2	4.29173	8	0.144646	0	4	0.767741	805.505	1.68807	2.05011	0.199317	7.8303	0.0802961	0.013098	0.070615	0.1756	1.3379	0.0330296	0.0814351	0.0558087	0.0022779	0.000569476	0.581435
57.4188	60.6952	77.3752	75.3306	69.4191	91.9267	94.6429	88.3721	90.1639	54.9761	100	63.3854	82.6979	70.2087	7.96178	77.1593	1	4	4.29173	8	0.144646	0	3	0.233261	952	1.47517	3.64387	0	11.2359	0.297305	0.39858	0.0580991	1.3804	1.10955	0.0191249	0.0857722	0.0228919	0.00123153	0.0222399	0.450884
4.92975	45.4545	51.6057	60.7477	41.1765	93.5994	78.7879	66.6667	84.5638	29.3614		62.0825	84.3137	74.0202	0	100	1	5	5.51884	7.4	0.069322	1	3	0.299149	741.497	0.656463	1.14679	0.0516055	1.61697	0.00894495	0.210092	0.0908257	0.436	0.939331	0.0259174	0.104128	0.0610092	0.000229358	0.00321101	0.471789
14.707	78.125	60.4304	81.4532	81.1315	98.1972	83.3333	76.4706	85.5072	49.8807		78.615	79.5666	68.6093	12.1622	84.8485	0	6	3.8417	4.2	0.0695068	1	3	0.198788	1025.38	1.98485	1.32065	1.42686	9.10602	0.0661249	0.199483	0.0866273	0.5414	1.07607	0.0234577	0.0687108	0.0306612	0.000738825	0.0136683	0.424825
28.6189	37.1981	71.1226	53.7847	53.8138	94.5557	80.2013	72.8814	86.8512	50.9298		79.9364	83.9701	73.6102	7.14286	80.5769	0	4	3.8417	4.2	0.0695068	0	3	0.241968	875.363	0.98771	0.657349	0.137214	4.12598	0.233327	0.240922	0.112579	1.5669	0.879444	0.0366328	0.0949646	0.0284	0.000191461	0.017742	0.275831
14.1552	27.9412	72.0508	63.4409	58.0068	97.3836	96.7742	83.3333	94.0639	51.4956		80.1152	80.8581	66.6667	9.80392	85.0667	1	3	3.57064	7.7	0.0868883	0	4	0.194775	1222.83	1.1413	1.78765	1.25679	5.39753	0.00217284	0.306568	0.0609383	1.0125	1.22908	0.0191605	0.0632099	0.0199506	9.87654e-05	0.0198519	0.392099
73.3512	42.8571	54.2857	82.8571	75.7143	95.7143	94.2857	82.8571	81.4286	17.1429	100	50	80	65.7143	9.97375	78.8686	1	10	4.07763	14.2	0.437328	1	2	0.223216	2089.86	0.526489	0.0766389	0.71677	3.46054	0.226596	0.287573	0.0725122	5.0888	0.606748	0.0133823	0.0678156	0.0102971	0.00123801	0.0220877	0.595288
70.7875	50	30.198	0	88.0976	74.1959	70.3704	97.7346	94.7945	24.4817	100	45.5038	77.8289	69.6393			1	2	4.07763	14.2	0.437328	0	2	0.452148	347.145	0.39779	3.03271	0	4.90716	0.257294	0.0420866	0.148895	0.5655	0.719269	0.130504	0.192219	0.06313	0.0893015	0	0.455172
76.7759	0	13.9566	0.266667	28.7832	98.1373	71.0801	78.4314	64.5669	19.6269		24.7587	48.6957	44.8133	20	100	1	3	5.02793	12	0.42748	0	2	0.492271	1473.35	0.928144	4.64337	0	5.44605	0.120098	0.100996	0.0380004	0.4921	0.801521	0.0266206	0.123959	0.0184922	0.00467385	0.00101605	0.730543
88.9297	57.0208	58.5669	74.9335	78.5078	91.319	90.9639	84.2566	82.1739	57.5725	66.6667	71.3213	59.3963	55.7395	11.4901	63.9521	1	7	5.02793	12	0.42748	1	2	0.205973	1330.68	0.404709	0.414731	0.72578	2.07366	0.263935	0.412215	0.0702555	3.6168	0.582159	0.0184417	0.0690666	0.011806	0.00110595	0.0148474	0.63335
66.4613	48.2881	39.1634	34.4507	36.0805	96.559	79.7794	74.1935	67.1002	31.0193	100	65.9306	25.9093	49.7185	9.8832	72.2323	1	19	2.14569	18.4	0.531714	0	6	0.202498	1870.46	0.808669	0.482488	0.712146	3.22514	0.220653	0.278833	0.0650821	6.0416	0.696426	0.0190016	0.0771484	0.0324417	0.00544558	0.0183726	0.56293
98.0857	60.0225	70.2137	70.6096	80.8906	88.3705	90.7407	78.9474	76.3473	36.0601	84.2105	71.0012	54.933	53.7828	1.61551	71.9358	1	8	4.1096	16.3	0.686952	1	3	0.195463	1420.12	0.728505	0.36456	0.541957	3.1465	0.358614	0.301716	0.0528394	4.6083	0.608154	0.0110236	0.0725864	0.0169477	0.00896209	0.0128464	0.590738
96.6409	20.5674	29.7793	71.8137	60.0912	95.7205	51.4286	75	53.1915	60.0324	83.8235	78.5714	57.0613	51.7639			1	4	4.1096	16.3	0.686952	0	1	0.366313	1003.56	1.13312	0	0.804262	5.41571	0.294966	0.282849	0.053896	0.9574	0.816576	0.00647587	0.0735325	0.00490913	0.0295592	0	0.367871
91.925	100	29.2994	43.2624	87.4138	90.0552	86.3636	90.9091	100	20.9486	100	59.1107	69.1176	56.8627			1	2	4.1096	16.3	0.686952	1	1	0.158532	314.868	0.239808	3.84615	0	25.9711	0.161462	0.116527	0.043412	0.1313	1.99578	0.00609292	0.105103	0.00761615	0.0053313		0.492003
97.1996	78.2609	48.6983	0.921659	31.1816	95.189	13.3333	66.6667	66.6667	14.1935		27.5724	4.34783	46.1538		85.7143	1	2	4.1096	16.3	0.686952	0	0	0.386308	528.571		0	0	3.97456	0.364865	0.261526	0.0278219	0.1258	1.05577	0.0103339	0.0373609	0.00158983	0	0	0.510334
90.3445	70	71.4286	97.7391	85.5944	96.6733	97.1042	97.2393	95.2381	71.4286	71.4286	95.8355	78.5714	72.9082	5.63666	65.3709	1	12	2.51481	15.6	0.711438	1	4	0.138919	1569.74	1.17963	0.259762	0.349275	0.399472	0.690013	0.312515	0.0618936	7.1219	0.524419	0.0132689	0.0684227	0.0154172	0.00117946	0.0344992	0.464595
93.3109	42.8571	67.8886	70.7954	49.9943	87.4899	80.4762	84.8739	84.7059	38.183	100	47.7349	52.0477	63.8037	11.5721	63.7746	1	3	2.51481	15.6	0.711438	0	3	0.333546	1497.75	1.16442	0.173965	0.478404	1.23275	0.286023	0.368266	0.0570486	1.667	0.6445	0.0188962	0.0817636	0.0104379	0.00221956	0.0280144	0.64841
78.1048	67.9144	66.3258	81.0325	95.7789	97.5885	98.3448	92.7632	86.6667	54.7937	95.8333	66.386	62.1795	70.0405	9.12106	67.6205	1	2	2.51481	15.6	0.711438	1	4	0.253613	1518.34	1.22951	1.68702	0.674809	7.76031	0.209663	0.290033	0.0253054	1.4819	0.524939	0.026385	0.135907	0.0224037	0.0118766	0.040556	0.54916
89.5997	26.601	39.5709	62.6319	55.2889	84.2561	75.1825	94.2029	84.2697	29.0287	100	71.2422	69.738	61.3573	0	64.2857	1	9	5.12098	11.1	0.497069	1	5	0.366549	1000.16	1.38661	2.24768	1.27539	4.9874	0.217446	0.302157	0.0521965	1.2702	1.27937	0.023146	0.0980948	0.0234609	0.0281845	0.00204692	0.589435
93.1974	40	62.9221	81.4286	68.5714	94.1726	96.6805	93.1373	94.7581	33.4685	100	71.2472	53.5714	53.4745	6.85279	68.062	1	10	4.76661	8.6	0.562927	1	3	0.170832	1186.34	0.215517	0.57368	0.870081	1.74972	0.482885	0.37817	0.0534287	2.6147	0.508093	0.0149922	0.0532757	0.0097908	0.000956133	0.0149157	0.589666
87.6379	90	79.0476	80.1244	83.9564	95.8749	93.0233	91.8605	93.5323	49.2969	100	62.5659	76.2698	70.0918	3.6036	75.028	0	3	4.76661	8.6	0.562927	1	2	0.308734	1289.31	1.36513	0	1.06997	3.35502	0.669856	0.365863	0.0585534	1.5678	0.890202	0.0218778	0.084896	0.00669728	0.0257048	0.0353361	0.500893
67.9671	0	73.5632	85.7143	96.0452	99.6933	100	100	88.8889	63.0769		97.043	71.7949	76.7123		100	1	1	4.76661	8.6	0.562927	0	2	0.993209	617.5	0	4.04858	3.79555	10.1215	0.406883	0.15587	0.101215	0.0494	1.45801	0.0465587	0.0890688	0.00404858	0.00202429	0	0.12753
57.0661	28.5714	50.1849	57.0912	78.2602	92.6122	93.2489	86.9565	83.3333	21.4953	100	62.756	62.2917	65.3509	6.31579	72.7273	1	3	5.70428	7.1	0.247575	1	2	0.3316	1036.63	0.399556	0.305139	0.588865	4.81799	0.145503	0.21349	0.0537473	0.934	0.563153	0.0289079	0.0923983	0.0293362	0.0171306	0.0101713	0.584368
69.8602	71.4286	74.2857	84.2857	87.1429	81.4286	88.5714	26.9231	71.4286	38.5714	100	72.8571	58.5714	55.7143	9.97506	76.551	1	3	5.70428	7.1	0.247575	0	1	0.203813	927.066	0.588843	0	1.44306	1.40406	0.182379	0.337791	0.054825	1.3461	0.666096	0.0103261	0.0591338	0.0161206	0.0121091	0.0295669	0.544388
49.3759	31.5412	78.0005	93.9123	88.8808	95.1221	74.4856	88.3162	77.3196	29.3239	100	95.3915	47.6347	64.3868	6.43713	76.7683	1	9	5.70428	7.1	0.247575	0	3	0.202683	1363.79	1.07689	0.814338	0.403689	4.74856	0.334644	0.30569	0.0424221	2.8735	0.677532	0.0261006	0.0775013	0.0243257	0.00121803	0.0233165	0.662676
77.5803	69.4079	79.7976	91.9057	92.6022	92.9595	99.4275	98.8372	98.3562	63.0068	100	99.9354	75.3107	72.9993	5.17647	65.8108	1	10	5.16629	5.4	0.284951	1	3	0.227577	1688.33	0.0714945	0.980794	0.979428	8.1018	0.569817	0.229544	0.0711417	3.6603	0.676964	0.0154632	0.0668524	0.0188509	0.00519083	0.0115291	0.374641
12.5741	32.8571	48.5714	50	62.8571	77.0867	84.252	80.4348	88.2353	15.7143		46.7632	58.5714	64.2857	5.07246	78.4783	1	2	2.21098	11	0.152532	0	5	0.0900761	2427.88	0.347396	2.56577	1.0202	1.01816	0.196682	0.496348	0.0204176	3.6831	0.599246	0.00537591	0.0175667	0.00844397	0.000217208	0.00377399	0.678993
94.1296	31.4286	55.7143	80	64.2857	92.8571	94.2857	87.234	95.7143	27.1429	100	45.7143	62.8571	69.4444	10.2041	74.7899	1	3	2.83495	17.2	0.583372	0	1	0.487258	1452.03	0.602711	0	0.303411	1.47935	0.35009	0.416589	0.068079	1.3925	0.470855	0.0105566	0.0565171	0.0133573	0.00122083	0.00351885	0.531993
93.8887	37.1429	95.7143	87.1429	75.7143	98.5714	87.8788	85	81.1594	10.9867	100	91.4286	81.4286	53.5635	3.68421	39.8263	1	4	3.29356	10.6	0.591197	1	2	0.389081	1746.99	1.14107	0	0.945884	3.40909	0.406095	0.378484	0.0498177	1.5356	0.49721	0.0100938	0.0472128	0.010224	0.0148476	0.0248763	0.426478
78.4538	66.6667	47.9628	36.356	65.6028	98.3541	98.9796	73.1707	62.4592	69.1232	100	60.6418	70.8668	63.3662	6.77966	64.3333	1	9	5.185	16.2	0.606315	1	5	0.230464	1179.7	0.229128	0.996403	1.02557	3.15349	0.283231	0.224225	0.119238	5.1435	0.62557	0.0162146	0.10765	0.0114902	0.000155536	0.00571595	0.483095
70.7601	0	17.1429	4.7619	44.2857	79.7049	83.3333	75.5102	94.2529	0		77.1429	34.252	60.5769	0	83.3333	1	3	5.185	16.2	0.606315	1	3	0.457201	1104.68	0.731527	8.39465	1.13155	27.0457	0.249944	0.0236343	0.051505	0.4485	1.54458	0.026087	0.0704571	0.0463768	0.00133779	0.00133779	0.528428
78.4638	41.1765	46.3228	72.6141	68.0117	83.288	97.5207	88.6364	73.8636	38.2527		61.7795	65.8512	72.7532	4.91803	77.6699	1	6	5.185	16.2	0.606315	1	5	0.304042	2918.49	0.727041	2.68782	0.64464	7.92798	0.0865784	0.0819457	0.0306368	2.2881	0.582806	0.00760456	0.0417377	0.00808531	0.00135484	0.00266597	0.212534
51.9089	21.7391	40.3846	64.7368	77.1315	73.7127	73.2143	74.4898	76.5306	36.6197		64.4303	60	66.6667	20	100	0	3	2.78862	21.2	0.44618	1	6	0.286068	889.697	0.848485	1.1921	2.80995	3.40599	0.0211172	0.222752	0.230245	0.2936	1.3322	0.0459809	0.0688011	0.0214578	0	0.001703	0.326975
81.6496	43.6782	66.7663	85.4896	82.1192	91.6337	79.9197	82.8125	86.2069	54.128	0	76.3404	74.8715	77.9156	10.7914	68.7082	1	25	3.1745	25.6	0.722213	1	5	0.128253	1009.32	0.742329	5.40094	1.37385	4.8269	0.310156	0.282029	0.144232	3.3883	1.43864	0.0242895	0.111649	0.0153174	0.00250863	0.012248	0.513532
62.9085	0	16.129	6.66667	58.2061	62.5714	50	76.9231	73.3333	18.7773	100	57.9418	52.5	50		100	1	1	3.1745	25.6	0.722213	0	2	0.506933	365.294	0.329412	15.2979	0	50.3221	0.222222	0.0305958	0.0966184	0.0621	2.66723	0.0338164	0.204509	0.0338164	0.00483092	0	0.42351
79.3211	23.4536	68.501	66.4944	75.4984	94.5006	96.8912	81.6092	94.5026	36.4959		66.2789	78.6613	73.7489	4.41176	88	0	11	3.1745	25.6	0.722213	1	6	0.281562	1268.87	0.628141	2.13857	1.44111	8.33315	0.379992	0.291611	0.148732	4.5451	0.826773	0.0240039	0.122286	0.0408352	0.000176014	0.00149612	0.422411
65.3875	24.1706	46.1945	88.3601	87.483	93.0435	96.0784	64.5022	80.1418	43.1773		90.2445	65.5076	66.1023	6.66667	73.3333	0	14	0	26.7	0.604603	1	4	0.187525	974.683	0.422961	3.44058	1.28014	4.37977	0.0333519	0.261236	0.198252	1.6131	1.07732	0.033042	0.0891451	0.0458744	0.000433947	0.00117786	0.378464
79.7209	25	19.2893	15.5235	55.0452	89.413	87.5	75.8621	80	28.3804		82.181	75.814	63.0734	0	100	0	2	0	25.2	0.821714	1	3	0.504304	895.062	0.411523	2.29885	1.77011	0.689655	0.0142529	0.166437	0.26069	0.2175	1.2825	0.0381609	0.102989	0.0432184	0.00045977	0.00137931	0.349425
83.4337	33.0097	37.9297	42.5226	73.0084	83.5799	97.3154	76.7281	77.5216	30.1265		58.6804	67.3327	63.5395	14.8148	81.0345	0	25	1.87313	22.5	0.873452	0	4	0.257489	701.747	0.637787	3.28111	0.70291	6.00716	0.0548841	0.224257	0.176635	1.9277	0.980742	0.0470509	0.123878	0.0452871	0.000466878	0.00280127	0.40027
71.0225	14.2857	22.5753	60.6436	65.5083	93.47	100	83.5821	57.5758	27.3123		79.3033	72.4409	67.1756	33.3333	75	0	3	1.87313	22.5	0.873452	0	6	0.438794	968.939	0.378788	2.91243	1.95465	9.77326	0.0398749	0.197029	0.252932	0.2558	1.26711	0.0512119	0.11767	0.067631	0	0.00234558	0.249023
82.3732	4.7619	29.9771	73.9098	84.2061	90.9703	95.7143	74.1935	45.614	14.1805		91.4787	70.2429	73.5568		100	0	9	1.87313	22.5	0.873452	1	3	0.398924	954.883		2.589	2.75081	3.23625	0.0882848	0.261489	0.2	0.7725	1.11539	0.0242071	0.0714563	0.0335275			0.289579
72.966	38.5638	42.173	64.8978	71.8979	92.1082	65.6299	87.2093	74.8148	22.79	100	60.2213	62.3488	62.3401	2.35294	69.7842	0	24	2.09622	22.3	0.472278	0	3	0.209736	1307.89	0.624925	2.17962	0.918339	1.11167	0.161941	0.406187	0.0871386	2.1724	0.713218	0.0168017	0.0717639	0.0326827	0.000322224	0.00395876	0.50069
90.5125	15.3846	41.4545	11.0874	16.7965	67.3598	69.8113	53.8462	53.0864	22.7166		34.4828	54.8611	59.0044	0	85.7143	0	1	2.99243	14.5	0.557599	0	6	0.0627921	691.213	1.06276	5.82627	4.16162	18.9165	0.0345036	0.263317	0.138015	0.3304	4.81889	0.0284504	0.133777	0.0423729	0	0.00514528	0.400121
67.0835	20	43.8111	56.351	60.0091	91.2725	96	87.0968	74.0741	44.1256		62.5346	65.2015	62.3358	20	100	0	2	3.24207	25.7	0.823343	1	5	0.450371	1003.68	1.53824	0.973751	2.37793	1.41123	0.0745131	0.163139	0.239627	0.3543	1.35463	0.0358453	0.085803	0.0668925	0.000282247	0.00141123	0.281964
85.989	36.9318	59.87	66.1765	42.7654	89.5112	96.1702	84.188	79.7101	31.2399		58.947	69.6118	66.3606	9.00901	81.6189	1	4	5.28083	14	0.568715	1	5	0.365064	1153.44	0.607897	0.991501	0.928057	3.90404	0.429592	0.185257	0.124764	1.6944	0.781103	0.0264991	0.09195	0.0188267	0.000413126	0.0194759	0.343661
58.7902	32.6146	45.5184	89.0406	94.3177	94.5278	89.4782	71.3436	74.0811	39.1731	100	81.7919	63.1516	65.9501	9.90991	89.9642	0	70	5.28083	14	0.568715	1	7	0.149944	1196.41	0.222579	9.02901	0.593602	2.5451	0.0182716	0.207738	0.151223	7.8209	1.00128	0.0267361	0.0964723	0.035354	0.000281298	0.00144485	0.435781
70.7927	36.8056	56.8672	80.1948	59.5756	88.2366	78.9238	75	85.214	39.4437	100	65.6984	72.6462	55.871	8	74.8521	1	9	5.26152	12.1	0.273771	1	4	0.19501	1822.34	1.77009	0.92056	1.36802	5.42848	0.106621	0.452433	0.0713883	1.9499	1.44916	0.0183599	0.0570799	0.0185138	0.0100005	0.00882096	0.626186
95.5154	59.6215	59.9468	39.9431	32.551	74.1071	88.9366	81.6536	56.3282	51.8949	82.7586	77.5929	80.7329	65.5396	10.4287	84.2612	1	18	2.87487	28.6	0.907727	1	7	0.0778827	1014.56	1.13946	1.72857	0.326372	1.93042	0.23385	0.328074	0.114738	11.8653	0.874051	0.0396534	0.113642	0.0161564	0.0106698	0.0129875	0.569931
96.2731	30	39.5617	23.5714	34.9318	67.8516	92.0188	80	93.75	17.6201		83.5106	62.2478	55.7143	0	66.6667	1	2	2.87487	28.6	0.907727	0	3	0.314184	723.993	0	5.38831	0.860106	4.86972	0.755629	0.0875285	0.0657728	0.3953	2.08252	0.0116367	0.0898052	0.0129016	0.0323805	0.000252972	0.769542
95.747	49.42	71.3859	42.2096	45.547	96.488	83.0585	82.5	90.9621	68.2712	66.6667	72.4783	70.8865	62.5501	6.22951	62.0313	1	6	2.87487	28.6	0.907727	1	5	0.0321009	1554.35	0.882302	0.785056	0.715459	2.99268	0.456251	0.357423	0.0819576	3.5921	1.04777	0.0160909	0.0546755	0.00743298	0.000668133	0.0083795	0.725035
99.5714	73.013	61.3799	82.2473	63.9162	81.9913	99.7018	78.5075	82.7617	64.4633	90.4762	69.7146	76.4927	66.532	5.15971	87.7209	1	23	2.87487	28.6	0.907727	1	6	0.068736	896.997	0.517448	1.53019	0.250511	5.44717	0.559286	0.386964	0.0605959	8.6623	1.25874	0.0121446	0.0852199	0.0117174	0.00384424	0.00921233	0.644425
99.0575	57.8419	57.8145	65.8867	53.2547	89.3865	90.3593	81.0219	83.6634	41.4588	96.875	84.4254	74.5351	63.9941	9.90371	72.2861	1	29	2.87487	28.6	0.907727	1	5	0.100626	851.321	0.374317	3.68191	0.490327	7.05982	0.333191	0.468218	0.0448426	5.6085	1.03395	0.0087724	0.0543817	0.00690024	0.00866542	0.0129803	0.51775
92.4549		13.2432	100	74.8	77.1314	55.5556	75.3425	87.5	24.5473	100	66.0194	72.3684	60.625	0	100	1	1	2.87487	28.6	0.907727	1	2	0.0602777	821.091	0.581818	9.14526	0	67.7148	0.0903454	0.00088574	0.0491585	0.2258	4.70885	0.0469442	0.141718	0.0292294	0.0872454	0.00132861	0.775465
98.9529	65.8621	48.6783	40.3369	49.1723	92.106	86.103	51.4839	82.6527	53.4881	91.3043	71.9103	57.9787	58.8287	9.09091	80.4051	1	11	2.87487	28.6	0.907727	1	7	0.0530143	948.031	0.757548	0.337504	0.746074	0.992071	0.361234	0.23457	0.12308	10.5184	0.954445	0.0565105	0.0972391	0.020621	0.0276658	0.013909	0.607973
98.6356	53.5411	67.8849	86.3131	70.0188	95.7143	91.3669	100	100	58.4668	100	53.8428	75.3296	74.622	12.1951	70.3226	1	9	2.87487	28.6	0.907727	1	2	0.238558	845.517	1.24765	3.28755	0.2525	7.40329	0.244622	0.526109	0.034239	0.9901	1.06479	0.021513	0.0608019	0.00747399	0.011716	0.00828199	0.681951
4.58749	26.5625	72.5	64.0909	37.466	91.3478	94.958	92.8571	93.3798	52.7491		62.5963	70.3102	72.7545	8.0292	91.0751	0	4	2.5104	14.6	0.0920092	1	3	0.302842	726.351	1.14879	1.71664	0.572213	5.52758	0.00663767	0.161936	0.125544	0.8738	1.00506	0.0615702	0.0862898	0.0782788	0.000686656	0.031014	0.340696
18.9698	23.9521	50.0626	66.97	22.942	71.6968	47.7273	77.7778	70.8861	21.4671		11.955	81.9149	59.0444	21.4286	96.1538	0	2	1.54121	12.5	0.0974043	0	2	0.189201	1031.81	0.820366	0	1.35839	3.14371	0.00421379	0.442338	0.0436904	0.9018	0.607944	0.0103127	0.0368153	0.0246174	0.000110889	0.00144156	0.621202
41.9617	83.3333	75.2416	31.6225	24.2006	80.2078	56.5217	69.4444	73.913	68.4124	100	75.1696	47.6071	63.8851	58.8235	50	0	3	2.81845	19.2	0.12422	1	3	0.42832	640.887	1.0468	7.12913	1.89758	8.4166	0.214258	0.202921	0.0486165	0.5204	1.3293	0.0269024	0.0828209	0.0320907	0.0038432	0.00326672	0.645849
6.17363	35.6322	46.3098	52.3942	49.6333	98.835	81.5625	89.6552	90.364	67.8413	100	89.7036	77.3176	76.4024	6.86275	84.9515	0	12	2.18431	16.4	0.0715831	1	1	0.194147	1038.19	1.41516	0	0.434662	1.47785	0.000208638	0.384171	0.0910355	1.4379	0.745058	0.027262	0.0751095	0.0572362	0.000208638	0.00709368	0.358718
79.5094	7.10059	30.5789	56.8915	69.9472	73.4479	93.8776	76.4228	88.5906	14.5669		57.4243	57.1429	73.9414	30.7692	100	1	4	4.05517	14.2	0.24213	1	3	0.348555	1378.38	0.643382	0.669476	0.960205	1.79238	0.0952737	0.271471	0.0659341	1.8746	0.600303	0.0191508	0.0724955	0.0258722	0.00117358	0.000693481	0.640243
60.0176	46.6049	85.1818	89.3333	81.2452	93.6855	92.3077	85.6115	84.6154	34.3068	66.6667	84.3087	70.7058	70.2642	6.59722	82.7094	1	4	4.05517	14.2	0.24213	1	3	0.155075	853.161	0.898983	0.655905	0.839048	2.88982	0.337621	0.303889	0.0954044	2.3479	0.988512	0.0252566	0.0954044	0.0225734	0.000937008	0.0123941	0.617403
85.7575	54.1147	65.6856	30.2568	45.0239	80.2949	85.6742	84.2105	85.4701	40.4791	100	75.2997	72.6929	55.3344	6.85358	77.2727	1	3	4.05517	14.2	0.24213	1	2	0.100698	871.677	1.38988	0.691402	0	13.5492	0.591248	0.404313	0.046378	1.7573	0.858915	0.0189495	0.0799522	0.0134866	0.00170716	0.0182098	0.764582
18.0972	61.4286	20	93.1734	95.4922	98.6568	75.7895	68.5714	65.5738	32.8571		96.7422	48.5714	48.4342	0	80	0	9	2.58758	15.3	0.178596	1	2	0.174892	1319.9	0.768325	2.25109	2.4048	2.27092	0.0131892	0.618505	0.0251884	1.0084	0.898934	0.00714002	0.0222134	0.00823086	9.9167e-05	0.000595002	0.457457
75.8009	59.522	68.2937	77.239	69.6693	88.3799	92.4812	87.976	85.5315	45.5512	92.7711	74.9051	69.5289	64.5368	6.93069	86.465	1	81	3.21587	20.6	0.639743	1	7	0.0658518	877.596	0.525945	3.93644	1.34455	5.0553	0.317529	0.326188	0.0754889	13.5808	1.90282	0.0197117	0.059238	0.0158606	0.032406	0.0110671	0.503976
87.0799	50	32.6923	0	35.2097	72.8612	92.8571	72.3404	61.9565	26.4209	100	71.2185	69.7842	54.6379	50	100	1	5	3.21587	20.6	0.639743	1	3	0.0448348	764.358	0.602015	10.4053	0.589059	10.1252	0.0535508	0.0184544	0.0408634	0.6069	4.9272	0.0237271	0.0673917	0.0306476	0.209919	0.000329544	0.754984
97.2198	27.2277	64.1942	79.4789	72.5845	85.4971	91.2763	85.2941	88	48.0547	100	86.4461	75.4203	67.3069	16.0428	81.8182	1	6	3.21587	20.6	0.639743	1	4	0.131263	832.343	0.531857	0.655206	0.55952	4.25884	0.0564385	0.342199	0.0832955	1.5415	1.73685	0.0227052	0.0858255	0.0228349	0.01518	0.0121959	0.543497
99.426	11.0759	65.2441	83.5028	67.0068	92.6449	87.6404	90.8587	72.8953	47.2872	75	87.509	69.9029	63.5463	9.09091	76.7619	1	6	3.21587	20.6	0.639743	0	4	0.0929439	877.292	0.500575	0.815443	0.865725	4.47729	0.0428053	0.31411	0.0720126	2.2871	1.36471	0.01644	0.08666	0.0116742	0.0191072	0.00883215	0.604521
15.4076	0.639659	33.2338	63.1172	57.5837	83.0857	89.2308	82.9268	75.3754	26.1082		73.7007	76.4582	65.0452	2.34807	80.5897	1	7	3.21587	20.6	0.639743	1	5	0.0638378	1353.9	0.391981	0.40565	0.718414	1.47632	0.044119	0.481773	0.0455728	5.5713	0.974108	0.010249	0.0305315	0.00752069	0.000143593	0.0130311	0.685513
5.37854	3.1401	36.2949	70.6939	24.6616	76.6847	73.3333	81.8182	81.3953	18.4295		62.7333	60.2804	65.625	5.35714	92.4812	1	4	3.21587	20.6	0.639743	0	5	0.103018	3099.64	0.735577	0.317965	1.24859	1.06247	0.0167126	0.59696	0.0376517	2.5789	0.846983	0.00205514	0.0108961	0.0031021	0.000116329	0.00217147	0.712242
66.7674	5.33333	55.0591	33.1839	34.2228	92.3384	12.7119	50	36.1702	39.5397		37.954	61.7143	61.3889	22.7273	62.5	1	1	3.21587	20.6	0.639743	0	2	0.230222	925.095		1.64406	0	2.24003	0.173859	0.325524	0.0982326	0.2433	1.20664	0.0320592	0.0764488	0.0583642	0.00164406	0.0082203	0.586519
73.8335	25	39.8438	77.1186	86.7888	93.634	86.6667	82.6087	81.1881	49.6774		76.0995	79.6117	70.0516			1	3	3.21587	20.6	0.639743	1	4	0.41996	575.494	0.225296	4.20673	1.63118	10.886	0.118819	0.0703984	0.0916896	0.2912	2.42332	0.0453297	0.145261	0.0278159	0.00686813		0.490385
95.3356	28.125	88.5714	35.7143	32.8571	87.2302	95.9596	93.75	60	41.4286		80	56.9915	46.9444	11.4286	77.0833	1	3	3.21587	20.6	0.639743	1	4	0.397925	632.488	0.211268	2.17488	0.60867	5.12173	0.0638361	0.319032	0.0544834	0.6736	1.67086	0.00935273	0.0617577	0.0105404	0.0380048	0.00519596	0.456354
55.5543	50.4373	48.9927	69.8888	25.8852	79.0176	67.924	73.6622	80.9816	54.3538	100	54.8794	71.5123	63.0029	8.94515	54.2948	1	24	5.18237	14.7	0.291622	1	3	0.111459	1036.05	1.14656	0.522332	0.823841	1.53774	0.163239	0.337228	0.119113	10.5967	0.579839	0.0399558	0.0991724	0.0293393	0.000972001	0.0110034	0.517869
74.3917	5	22.2008	19.3277	29.2975	89.6211	91.5493	65.1163	62.7907	20.9821		48.0435	45.1429	51.8293			1	11	5.18237	14.7	0.291622	0	2	0.707244	726.172	1.375	2.63583	1.62722	11.135	0.114578	0.127488	0.0274341	0.1859	0.835079	0.0338892	0.0753093	0.0543303	0.00968263	0	0.582571
18.5905	44.4068	39.681	77.0142	30.2542	86.6928	99.6169	89.1429	75.5245	39.7901	100	37.5266	74.1202	64.4308	3.84615	89.4737	0	8	5.18237	14.7	0.291622	1	2	0.223373	1059.04	1.06554	0	1.48038	4.9721	0.0537297	0.369544	0.104787	2.1329	0.788348	0.0319752	0.0715458	0.041024	0.000234423	0.001219	0.394908
88.1034	20.6154	48.4638	76.2298	45.0755	73.887	99.0138	76.0456	88.4368	43.3327	100	51.8915	69.4384	61.5698	11.1588	82.0399	1	10	5.18237	14.7	0.291622	1	4	0.106355	824.389	1.65771	0.816491	1.02794	6.35984	0.211665	0.326633	0.0714704	2.7312	1.60817	0.0197715	0.0883494	0.0243117	0.00860428	0.00853105	0.704892
92.9262	66.6667	41.8937	80.3748	39.2887	88.0202	98.5075	100	58.7786	23.3846	100	45.3747	75.4491	66.3628	12.5	96.875	1	2	6.81984	17.2	0.530574	1	3	0.190642	812.256	0.586701	1.44462	1.20385	1.60514	0.371429	0.219422	0.108026	0.623	1.07792	0.0150883	0.0953451	0.0146067	0.0287319	0.00128411	0.600482
94.6178	0	34.6667	0	48.4688	73.9224	41.1765					69.7917	0	52.6316	46.1538	50	1	1	6.81984	17.2	0.530574	1	2	0.341382	219.231	0.289298	4.95805	0	3.81388	0.0343249	0.161709	0.00381388	0.1311	2.04225	0.00305111	0.00915332	0.00533944	0.00533944	0.00991609	0.668192
64.226		36.1463		66.676	97.862	97.561	77.7778	75	25.3863	100	84.7904	76.6355	81.6327			1	1	6.81984	17.2	0.530574	0	1	0.046914	1119.73	0.0421286	2.90099	0	58.0396	0.0952475	0	0.029505	0.505	3.85096	0.00455446	0.0233663	0.00554455	0.177426		0.370297
94.9328	77.2152	76.0046	97.7463	59.9971	86.2471	91.2162	83.3333	87.1795	57.9107	100	90.2538	74.8	70.1299	11.1111	80.6897	1	7	6.81984	17.2	0.530574	1	7	0.018169	768.93	0.941176	3.8598	0.452048	9.04096	0.172056	0.355518	0.0870019	1.4379	2.30722	0.00751095	0.107518	0.00403366	0.0101537	0.00250365	0.538424
97.4198	77.8752	80.7311	92.2501	79.5286	97.2573	94.8097	81.8182	95	66.4277	100	89.7233	90.8428	80.3522	5.71749	90.0058	1	4	6.81984	17.2	0.530574	1	4	0.0901438	1087.82	0.705519	1.23659	0.299687	5.00826	0.848669	0.310987	0.0827428	5.8144	0.890615	0.0196925	0.0536427	0.0105772	0.000120391	0.015152	0.569827
91.7571	21.4286	17.2557	46.2659	53.8279	87.8318	72.6708	72.6027	79.3651	9.86066	100	73.8799	49.5146	61.2096		100	1	23	6.81984	17.2	0.530574	1	3	0.506	572.265	0.267334	6.0245	0.83468	10.4268	0.12399	0.118336	0.0665051	0.7428	1.68282	0.0285407	0.0923533	0.0301562	0.0140011	0	0.556947
92.3824	54.6931	70.6131	70.1134	71.6259	86.087	95.6259	85.9375	84.9498	39.0737	85	78.9142	71.4765	63.9769	10.3989	78.1123	1	15	6.81984	17.2	0.530574	1	3	0.0752202	878.452	0.933655	1.88894	0.231982	13.2137	0.171885	0.185763	0.064261	6.1966	1.46785	0.0138786	0.0643256	0.00950521	0.02411	0.0112642	0.566359
69.6198		15.493	0	34.4444	73.9512	91.3043	100	100	1.55844		28.5714	81.9672	75.3012			1	2	6.81984	17.2	0.530574	0	3	0.422697	1270.56	0.519481	10.6644	1.65247		0.0340715	0.0507666	0.0589438	0.2935	1.62356	0.0132879	0.0688245	0.00545145	0.00579216		0.509029
92.7001	65.5172	59.405	79.1887	76.9231	82.5453	98.1928	85.7143	81.7518	48.4047	91.6667	62.1098	82.3276	64.5582	5.26316	96.5517	1	2	6.81984	17.2	0.530574	1	3	0.230382	903.148	0.296296	2.34775	1.02522	9.79086	0.339348	0.178798	0.192946	0.4877	2.07072	0.0424441	0.157269	0.0229649	0.083658	0.00369079	0.446381
84.3797		1.73108		32.73	84.4142	92.1053	80	80.2721	0.205931	100	44.2413	26.5033	50.9063			1	10	6.81984	17.2	0.530574	0	5	0.46158	1496.83	0.910345	1.01364	0.230372	6.56561	0.161537	0	0.0941762	1.0852	0.621098	0.0165868	0.0651493	0.0235901	0.00774051		0.422871
86.1376	58.0247	60.7851	85.9589	64.237	83.7232	91.7337	83.3333	69.7269	39.5751	80	78.954	73.1087	68.4503	5.83658	81.5451	1	19	6.81984	17.2	0.530574	1	5	0.144868	1036.99	1.24804	2.09589	0.596897	5.16411	0.184287	0.300663	0.118558	4.6281	1.40083	0.0351764	0.0970593	0.0170264	0.018647	0.00553143	0.575571
98.3536	60.4478	56.3317	37.4051	42.464	95.6881	98.4211	77.551	80.9524	39.7368	100	68.7876	69.4567	67.6651	2.94118	82.0513	1	4	6.81984	17.2	0.530574	1	4	0.187015	959.79	0.432692	1.37978	1.40255	3.44718	0.345173	0.417851	0.0700364	1.098	1.41462	0.0218579	0.068306	0.0138434	0.0180328	0.00309654	0.709381
70.9619	32.6115	53.481	68.2555	64.4705	90.1277	88.2227	81.9084	86.4221	42.6142	75	81.0321	64.0111	61.3834	7.55208	80.0336	1	32	6.81984	17.2	0.530574	1	6	0.0607784	1214.25	0.952657	4.35749	0.404395	4.03841	0.165222	0.226769	0.0918165	11.7212	1.06472	0.0278129	0.0747364	0.0235471	0.0109716	0.00653517	0.441917
92.869	0	50.3374	47.8723	68.2043	74.675	91.5385	75	84.058	18.6615	100	70.1746	74.2857	55.4367	0	80	1	5	6.81984	17.2	0.530574	1	2	0.191262	730.926	0.124074	9.31087	1.03243	18.5837	0.274132	0.0364834	0.061059	0.3947	3.03328	0.0258424	0.0755004	0.031923	0.179377	0.00101343	0.570307
65.5337		32.1867	0	50.0658	74.8811	100		80	1.33333	100	65.4423	64.7059	44.3182			1	1	6.81984	17.2	0.530574	0	2	0.188846	948.485	1.00606	2.97125	0	12.6198	0.0249201	0.00383387	0.00638978	0.1565	2.36108	0.0108626	0.0191693	0.00638978	0.223003	0	0.434505
98.691	78.5408	75.6706	75.3197	54.2671	82.608	90.3509	83.3333	87.8947	49.7921		46.0241	64.2453	54.9789	5.18732	81.7248	1	2	6.81984	17.2	0.530574	0	0	0.183646	1368.92	0.793446	0	0	6.44178	0.51955	0.340007	0.0704389	1.3785	0.906756	0.0228509	0.095321	0.0133478	0.00645629	0.024737	0.50642
93.4177	36.6548	45.2387	24.8416	71.162	77.3834	84.5033	86.0215	81.4249	21.8136	50	76.0566	70.6932	61.2387	7.89474	51.4124	1	14	6.81984	17.2	0.530574	1	4	0.0668142	1097.95	0.899351	6.78357	0.307538	10.4371	0.112784	0.214921	0.0688411	3.3817	1.48401	0.0123015	0.0814088	0.0180383	0.0520448	0.00337109	0.676139
75.6694	59.6721	51.4286	92.4525	69.4599	75.3558	78.0488	77.7778	71.5835	28.5714	0	58.5138	55.9897	70.3571	11.3475	69.8289	1	12	4.78342	14.6	0.229156	0	6	0.233365	1321.85	1.82644	1.75522	0.903123	2.49677	0.085516	0.37676	0.0600381	2.9398	0.712147	0.0154432	0.0772842	0.0240833	0.00159875	0.0142187	0.631097
42.8905	30.8943	19.1302	51.1098	34.1823	90.5305	94.0171	78.8136	68.6813	20.0844		36.9605	60.6383	50.6185	7.86325	72.2054	1	10	3.71826	12.6	0.350302	0	3	0.237263	735.325	1.08727	0.706464	0.713529	5.30908	0.184811	0.338255	0.0824444	1.4155	0.825646	0.0202049	0.0688096	0.0110208	0.00847757	0.0280466	0.516213
3.2021	0	75.5371	81.6305	72.4751	94.8803	94.7368	47.3684	67.9245	64.6267		41.8686	65.1822	62.5	1.47256	80.429	1	1	3.71826	12.6	0.350302	1	6	0.0480231	1705.02	0.998523	0.714719	1.88318	1.11106	0.523781	0.568483	0.0239972	2.3086	1.26887	0.00259898	0.0121286	0.00121286	0	0.0322706	0.712423
59.914	31.84	40.8399	58.0913	55.5145	90.8292	90.6188	80.4167	80.0821	28.5597	100	44.0313	65.5413	52.495	11.7573	73.0627	1	20	3.71826	12.6	0.350302	1	6	0.130019	782.849	0.969201	0.598736	0.851386	4.91529	0.252822	0.317416	0.0825936	4.0669	1.44388	0.0176301	0.0643734	0.0139418	0.00818805	0.0194989	0.515798
2.19478	17.1004	34.4538	72.8584	42.1477	71.3541	81.3187	74.122	66.2456	63.4719		52.7622	76.3872	73.4798	6.66667	76.6234	0	13	1.97501	17.2	0.0581492	1	3	0.120512	899.077	1.97428	1.07631	0.721515	0.375885	0.00238366	0.296601	0.158972	2.7269	0.877591	0.0573178	0.102791	0.0930727	0.00022003	0.004914	0.384099
79.0803	66.6667	63.0051	82.6087	61.1118	79.2255	76.0784	83.2487	76.4228	28.3674	100	55.5053	68.9369	64.1191	0	58.3333	1	15	3.18467	13.3	0.747086	0	4	0.057308	510.93	0.55808	2.94463	1.66737	2.46225	0.126678	0.0482383	0.0563758	1.192	2.60136	0.0312081	0.103607	0.0375839	0.0626678	8.38926e-05	0.699916
96.9651	52.8571	58.5714	70	92.8571	97.1429	90	75	80	52.8571	100	48.5714	71.4286	65.7143	7.48663	62.9167	1	6	3.18467	13.3	0.747086	1	4	0.070385	1108.76	1.03463	0.23078	0.597347	3.24374	0.163691	0.326006	0.0771831	4.2898	1.08762	0.0117721	0.0965546	0.0240804	0.0117255	0.00433587	0.602382
94.5475	34.2857	13.9478	56.1205	75.4535	60.038	79.7153	82.7586	52.459	9.02846	33.3333	41.8048	52.7938	62.5153	0	94.1176	1	10	3.18467	13.3	0.747086	1	3	0.289541	1331.35	0.0490391	2.16775	0.323544	12.0358	0.150274	0.395769	0.0156794	2.009	0.698775	0.0085117	0.0258835	0.00522648	0.00074664	0.00049776	0.538377
87.5882	36.3636	61.4079	0.075815	44.8265	83.8811	66.6667	73.4375	77.6224	5.19358	80	60	76.0504	67.3835	6.81818	85.1852	1	2	4.90531	13.2	0.382379	0	1	0.222328	655.939	0.85696	0.739875	0	2.89136	0.170366	0.327103	0.0817757	0.5136	1.16825	0.0354361	0.101246	0.0140187	0.00506231	0.00915109	0.602998
93.9458	62.8571	76.0544	81.0684	63.5826	87.0323	69.403	60.7143	78.9474	49.6229	80	80.1721	59.6859	59.501	6.52174	77.8912	1	3	4.90531	13.2	0.382379	1	2	0.202634	1015.33	0.5421	0.778047	1.86359	7.29594	0.490868	0.336004	0.0491987	1.0732	1.33496	0.012486	0.0749161	0.0148155	0.00354081	0.0126724	0.60902
19.5657	3.76952	38.8708	38.5714	65.7143	88.2034	96.1326	76.4706	69.1131	37.1429	66.6667	44.3721	61.7464	68.7788	4.57875	75.8346	1	11	4.51374	14.4	0.369585	0	6	0.0708154	1520.93	0.958005	0.766371	1.21623	1.92024	0.259609	0.460905	0.0334944	6.3742	1.03706	0.00751467	0.0260425	0.0142763	0.000564777	0.0170061	0.623294
5.11062	54.2857	52.1047	65.1408	91.5631	90.3267	87.0748	71.4286	84.3882	55.5342		78.9037	74.4134	75.9002		100	0	3	2.4537	17.5	0.0802995	1	3	0.189744	1257	1.28192	1.09703	1.11125	2.62474	0.00381928	0.316919	0.151065	1.2306	0.758073	0.0466439	0.0885747	0.0516821	0.000893873	0	0.420039
69.1465	49.1525	59.1489	61.4388	46.8511	90.2332	98.8372	86.755	81.3278	32.4574	100	56.6212	70.0658	55.9889	11.1111	70.0413	1	4	3.94687	11.4	0.256533	1	3	0.241107	1329.01	1.48061	0.789659	1.2549	1.54663	0.058143	0.364551	0.0474298	1.9882	0.770891	0.0153908	0.0739865	0.0240921	0.000804748	0.0104114	0.641284
3.04819	47.7941	69.5837	84.795	94.8759	99.9207	100	95.8987	90.0608	63.3189	100	87.7953	80.3565	78.0341	8.51064	85.9912	0	24	6.11768	11.7	0.0589001	1	4	0.0604188	708.075	1.49885	0.956363	0.243767	2.16615	0.00132744	0.176755	0.214877	8.2866	1.26692	0.081493	0.087901	0.0549683	0.00182222	0.00738542	0.237468
98.6918	65.7143	67.1429	92.8571	60	71.4286	91.4286	94.2857	95.7143	34.2857	75	60	70	44.2857	6.23145	74	1	9	6.93146	10	0.459895	0	6	0.319011	2212.36	0.479145	0.269412	0.192021	2.09478	0.350619	0.222512	0.0668001	8.5928	0.350145	0.0131389	0.0909133	0.0026883	0.00146634	0.00393353	0.342566
75.9112	48.0957	59.8128	63.4743	59.4488	93.7214	91.358	83.4532	71.8881	41.8769	91.358	79.9299	68.375	67.0233	6.99013	77.2504	1	48	6.93146	10	0.459895	1	6	0.0864156	1127.65	1.05345	1.30908	0.502565	4.68943	0.477088	0.218379	0.0742337	18.4404	1.13959	0.0228303	0.0884905	0.0271361	0.00698466	0.0197447	0.440728
87.3033	71.8487	64.5222	68.3603	55.2676	83.3907	82.7676	84.9462	90.287	44.5146	93.3333	58.6047	72.9879	69.5994	5.82011	84.8123	0	15	6.93146	10	0.459895	1	5	0.101452	1204.92	0.619048	1.01306	0.936526	3.72013	0.666079	0.317649	0.0520076	5.3896	1.16399	0.012487	0.0589654	0.0154742	0.00287591	0.0104832	0.351028
65.4113	54.7619	54.6125	68.774	63.8581	86.9276	91.8367	95.7704	92.0705	49.9839	100	76.0096	70.5113	70.8785	5.59006	81.3953	0	13	2.2068	14.1	0.049673	1	3	0.378627	2423.03	0.379982	0.166325	1.3434	4.97331	0.600453	0.296864	0.0668592	2.7356	0.574059	0.0121363	0.0323512	0.0183141	0.0113321	0.00603158	0.422613
23.678	25.9259	72.8571	72.8571	65.7143	92.8571	100	73.6842	80	21.4286		60	28.6689	58.159	4.34783	61.8182	0	4	5.53097	20.6	0.129886	1	3	0.439204	914.727	1.34917	1.77876	1.02571	2.59673	0.135809	0.370293	0.0516749	0.3851	0.976313	0.014282	0.0680343	0.0272656	0	0.00597247	0.360166
59.9656	100	37.193	34.7458	43.0528	95.8411	28.5714	95.6522	60.2564	28.9039	50	61.7633	70.6311	53.3714	25	100	0	2	2.16127	25.1	0.553324	0	3	0.75604	1243.4	0	0.171116	0.213895	2.13895	0.0184805	0.0612594	0.323751	0.2922	0.606963	0.0455168	0.170089	0.0239562	0.00136893	0.00136893	0.186858
63.2601	0	68.4086	64.3799	61.982	79.8935	66.3866	68.2243	60.9302	3.63873	33.3333	4.90965	54.0732	51.1609		100	0	2	2.20932	19	0.341287	0	4	0.545927	819.821		2.5049	1.63363	1.08909	0.228708	0.115661	0.147462	0.4591	0.89666	0.06687	0.201046	0.0542365	0.00239599		0.218471
89.331	0	39.1794	38.8889	81.9724	94.7665	88.6792	81.1475	59.2308	49.6991		66.5269	66.7808	50.1362	10.5263	82.1053	0	2	1.00735	24.4	0.653269	0	1	0.593916	860.588	0	0	0	0	0.00341764	0.0909091	0.188312	0.2926	0.748323	0.0792891	0.236159	0.0516063	0.00307587	0.0194805	0.218387
7.78492	48.8889	21.4286	8.59729	53.9942	78.9797	76.3158	69.2801	84.5436	44.2187		53.4614	54.0661	69.238	28.5714	94.5946	1	10	7.16551	13.5	0.161979	0	4	0.176545	685.132	0.370899	0.35524	0	1.72214	0.0348289	0.0834041	0.296471	1.2949	0.371284	0.119932	0.147965	0.0802379	0.00115839	0.00108116	0.158236
43.8568	88.0597	77.3821	80.9469	88.8746	95.9394	93.8053	86.2222	96.1207	59.5604	100	96.4294	71.5903	73.2828	13.4783	83.5322	1	2	7.16551	13.5	0.161979	0	5	0.127639	865.986	0.690226	0.701396	1.08398	5.8184	0.22891	0.0913728	0.124657	1.5683	1.24706	0.0496716	0.128228	0.056303	0.0482051	0.0144743	0.161321
69.1144	0	60.1852	48.8756	40.4143	93.8544	98.8095	89.5604	84.5133	37.9228	100	83.0844	64.8936	60.6295	7.14286	76.5432	1	4	4.34049	11	0.328171	1	1	0.531201	972.749	0.240096	1.23411	0	2.67802	0.3922	0.109589	0.0657781	0.8103	0.696063	0.0522029	0.161669	0.0417129	0.00209799	0.00345551	0.178946
12.8327	100	17.6976	10	42.5422	78.3851		70.1493	37.732	47.2739	100	44.539	62.642	67.7665	0	100	1	3	2.27136	17.1	0.120554	1	3	0.421079	762.786	0.629771	2.18914	0	5.01626	0.00350263	0.103327	0.197898	0.3997	0.800128	0.0878159	0.176132	0.0955717	0.000500375	0.000750563	0.212409
46.9181	4.34783	47.9839	33.7778	46.551	83.5829	78.7234	86.7925	83.9506	41.266		73.4809	78.2961	77.2065	0	87.5	0	2	0.654736	19.7	0.387385	0	3	0.415106	642.136	1.23301	0.347747	0	1.75386	0.005443	0.242818	0.209555	0.3307	0.945066	0.0523133	0.16964	0.0665255	0.000604778	0.00151194	0.321742
64.2412	94.0171	46.0043	78.7656	27.5756	87.1633	91.6667	73.3333	75.5102	12.8571		97.1429	58.6081	49.766			1	2	3.52845	15.3	0.340567	1	1	0.591471	1559.73	1.67918	0	0	2.70241	0.21488	0.40372	0.0356674	0.457	0.460904	0.0179431	0.0739606	0.0205689	0.00196937	0	0.462582
61.1498	0	57.5875	66.6667	58.5352	97.806	79.661	96.0265	93.2258	63.5829	40	68.9536	76.7033	71.929	20	100	1	3	3.62245	18.8	0.562717	1	4	0.427762	784.25	0.0645161	1.0525	1.0525	2.50423	0.0404065	0.0638761	0.230583	0.4133	1.00057	0.106218	0.247036	0.0776676	0.00435519	0.00120977	0.146625
85.0163		69.1429		84.7619	84.7619	100	100	100	17	100	56.1538	52	79.0698			0	1	3.62245	18.8	0.562717	0	0	0.437079	145.909		0	0	23.3645	0.246106	0.0342679	0	0.0321	5.86622		0.286604	0.0124611	0.00623053	0	0.0436137
92.0062	95.5556	53.8722	75.4459	53.062	96.8279	78.9568	85.447	83.2646	39.9482	85.7143	75.8827	66.8872	58.5049	4.58716	34.1935	1	9	5.95992	16.1	0.57632	1	7	0.276106	1012.47	0.597042	1.38926	0.31154	3.51489	0.471753	0.267627	0.0811198	3.3543	0.677532	0.037355	0.140268	0.018603	0.014787	0.00324956	0.270489
86.1523	0	33.7915	69.9796	17.8431	56.6183	94.0541	94.7195	94.2492	12.7861	56.5217	83.9545	63.1857	62.7053	10	100	1	5	1.59421	23.9	0.636183	1	2	0.216063	1191.66		2.49183	0.545635	6.30836	0.0394491	0.2095	0.0798319	0.8568	0.615283	0.0449346	0.16655	0.0394491	0.00186741	0.00233427	0.40733
83.4936	86.9565	79.2135	18.0365	49.8561	75.0149	87.5	91.6667	100	17.0699	100	24.189	67.7871	45.777	4.87805	76.7857	1	3	5.51801	17.5	0.42873	0	0	0.810648	863.636		0	0	6.31579	0.24918	0.121311	0.0433132	0.5795	0.587521	0.00897325	0.0807593	0.008283	0.000345125	0.0141501	0.114064
51.8752	40.7583	50.1679	87.3454	89.8613	95.5828	97.2912	82.5077	83.2905	35.6428	50	86.1859	71.4516	62.1852	0	89.6552	1	23	2.99587	15.7	0.266204	1	6	0.209729	1420.03	0.380102	1.23956	0.682655	2.72164	0.139998	0.36867	0.0769963	5.5665	0.636753	0.0342585	0.126022	0.050786	0.0058385	0.000269469	0.417587
60.1828	0	65.6878	91.3043	40.2668	86.3081	0	0	61.4286	43.643		7.60234	78.7356	79.6917		100	0	4	0	15.2	0.370099	0	1	0.693786	882.231	0.677686	0	0	6.97892	0.120375	0.09274	0.164403	0.2135	0.78352	0.0276347	0.181733	0.0819672	0.000468384	0	0.183607
89.2627	37.5	48.4076	22.7293	25.6596	72.1165	63.3333	87.7005	60.4895	34.7301	100	59.6538	68.6211	60.1235	7.6087	76.3889	0	10	0.708617	23.7	0.530423	1	3	0.556893	2737.76	0.618034	0.429989	0.561502	2.98705	0.489227	0.183294	0.0516902	4.3722	0.358018	0.00905723	0.0443713	0.00642697	0.000434564	0.0021042	0.0629203
92.4666	64.2857	57.1429	91.4286	67.1429	84.2857	88.5714	78.2609	85.7798	25.7143	100	97.1429	73.9011	64.5733	0	100	1	6	3.93225	18.3	0.488445	1	2	0.231151	1087.36	0.405405	1.24278	0	1.86416	0.0330578	0.78239	0.0270925	1.6093	0.511735	0.013857	0.0630709	0.0309451	0.000559249	0.000124278	0.806562
71.3104	38.5827	70.5939	87.3254	92.6522	96.9623	86.3636	79.1667	85.3584	57.3301	100	84.2319	74.8749	67.9432	14.557	83.3034	0	17	2.60789	27	0.613762	1	3	0.180409	1053.97	1.66364	1.04942	0.740347	2.76013	0.0580202	0.179552	0.16854	3.4781	0.967501	0.0742072	0.183376	0.0745234	0.00603778	0.00888416	0.249217
52.0132	57.4074	54.3931	55.8266	37.7271	69.351	15.5844	65.3061	62.7907	44.9727	100	61.4699	66.962	47.9657			0	7	1.4135	16.1	0.380529	0	4	0.795579	1240.47	0.210702	0	0.0674036	1.48288	0.0211647	0.229172	0.0647075	0.7418	0.4534	0.025883	0.109059	0.023052	0.000404422	0	0.223645
66.628	10.4167	37.3917	69.2131	74.9859	89.3072	79.5031	72.619	77.6549	37.9707	100	65.5036	68.0341	59.9953	5.55556	72.7848	0	15	1.4135	16.1	0.380529	1	6	0.538741	1397.14	0.982867	1.44089	1.58805	4.73553	0.343607	0.134769	0.116089	2.4464	0.878336	0.0195798	0.0893149	0.0165958	0.015206	0.000735775	0.160235
37.0343	54.2857	68.5714	51.4286	67.1429	95.2371	95.7143	88.5714	92.8571	55.6809	100	50.4872	66.7673	57.413	2.4	84.9315	1	16	4.4655	12.2	0.16229	1	4	0.307216	1162.83	0.216864	1.95384	0.715938	4.40002	0.0795079	0.262393	0.0921762	3.5443	0.65843	0.0352115	0.0946872	0.0390204	0.000536072	0.00352679	0.201704
58.9676	45.7364	46.6805	14.5609	29.0701	91.1886	89.3204	61.6205	47.0632	50.6624		65.0627	73.1581	75.4832	40	100	0	5	3.31455	26.1	0.663573	1	3	0.130743	960.159	1.41922	0.822232	0	4.61789	0.0333355	0.116515	0.2939	1.5689	0.912651	0.109567	0.222704	0.0719612	0.00197591	0.000318695	0.157881
28.9708	38.0952	32.1484	90.22	87.1087	77.1812	52.1739	63.6364	71.8121	25.8599		63.0112	72.8571	57.1429	0	100	0	2	0.90629	22.3	0.400761	0	1	0.562626	1052	0.555556	0	0	4.75285	0.0760456	0.211238	0.174905	0.2367	0.632801	0.0333756	0.0828052	0.0342205	0	0.000422476	0.144487
82.4207	58.3333	33.3942	25.5814	26.9189	73.5268	56.4103	86.1111	71.8045	19.7933	28.5714	63.9922	64.8339	42.6942	6.54206	71.875	0	1	2.18123	20.6	0.506727	0	4	0.405835	1125.65	0.202043	0.347887	1.17223	4.16961	0.324191	0.210144	0.0728043	0.9917	0.746131	0.0303519	0.0865181	0.0208732	0.00201674	0.0112937	0.271655
88.6358	40	70	100	55.7143	77.1429	94.4444	44.4444	81.4815	47.1429	100	52.8571	42.8571	35.7143	0	80	1	2	4.37509	12.3	0.523487	1	3	0.411675	918.725	0.812749	1.17086	0.271032	1.52862	0.405898	0.171509	0.0388118	0.4612	0.675173	0.0192975	0.136383	0.0143105	0.000867303	0.00151778	0.0834779
88.2811	50	50	57.8221	66.2429	52.3268	88.4615	89.7959	62.8866	43.2545	86.6667	41.0128	75.7143	65.7143	100	81.25	1	1	4.37509	12.3	0.523487	1	2	0.482433	1353.17	0.26455	0	0.464321	3.72434	0.127468	0.201173	0.0938416	0.5115	0.663784	0.0285435	0.134702	0.0334311	0.0213099	0.00117302	0.301662
4.41219	3.19149	63.873	36.2272	57.1929	95.7648	74.1935	85.9375	76.2295	62.1771		79.5548	76.2803	63.2705	6	72.0721	0	3	3.63612	16.4	0.0749703	1	3	0.244845	595.25	0.625	0.699986	0	2.09996	0.0415792	0.188296	0.290914	0.7143	0.87852	0.0951981	0.129077	0.0621588	0	0.00755985	0.185776
64.1592	85	34.6088	61.9799	52.5332	81.053	89.1156	89.0909	56.3025	24.7806	20	90.3111	52.235	64.2356	6.81818	75.1825	0	1	4.54173	17.3	0.228143	1	3	0.506253	1218.23	0.340715	2.00671	1.35645	2.30038	0.196057	0.16683	0.0886589	0.7151	0.785546	0.0216753	0.13117	0.0137044	0.000839043	0.00601315	0.270731
76.7401	65.4611	67.0422	66.3813	77.4322	84.944	89.2351	87.2414	90.057	44.9586	100	60.6706	65.6	61.9182	6.72515	68.8447	0	11	9.41493	12.8	0.307089	1	4	0.137685	1258.4	0.549499	0.741404	0.72925	2.0187	0.306926	0.300362	0.0865376	4.5252	1.31906	0.032087	0.119973	0.0213471	0.00223195	0.015027	0.261469
56.858	0	74.2857	70	87.1429	91.4286	95.8333	68.5714	81.9048	40		84.2857	82.6336	55.7823	0	100	0	2	2.03645	15.4	0.333927	1	2	0.410162	1258	0.75	1.49046	2.4841	0.993641	0.00397456	0.194754	0.168323	0.5032	0.605278	0.0236486	0.113871	0.0266296	0.000198728	0.000596184	0.276431
42.5439		33.3693	6.34921	43.0716	65.9668	33.3333	87.0968	51.8182	18.5714		86.059	62.4738	55.3279	7.27273	42.5	0	2	2.23127	14.4	0.203276	0	1	0.649485	1453.88	0.485437	0	1.90317	1.95326	0.241402	0.0477462	0.105175	0.2995	0.764236	0.0176962	0.165609	0.0741235	0.00033389	0.0183639	0.230718
78.3646	21.4286	48.5714	49.5902	80.2383	86.8517	56.0606	87.3016	72.7833	12.0017	92.3077	80	72.2099	54.9011	10.4762	68.1159	0	7	1.95144	27.8	0.744729	1	2	0.277339	894.714	1.09558	1.12901	0	7.09777	0.110473	0.0672548	0.13451	1.2356	1.05383	0.0763192	0.226853	0.0642603	0.0174814	0.00841696	0.230172
56.1532	21.5517	34.2489	85.1829	9.10982	76.5148	79.8122	79.2011	80.7559	28.0111		2.00267	67.8696	61.6528	5.45455	59.1716	0	40	2.21786	19.6	0.484681	1	3	0.328777	869.587	0.685505	0.30976	0.578025	1.92168	0.158621	0.166897	0.16367	4.2775	0.629547	0.0852367	0.169492	0.0392285	0.00126242	0.00769141	0.238317
99.4522	100	45.7143	42.8571	61.4286	91.4286	100	100	85.7143	32.8571		78.5714	66.9323	55.2511	0	100	0	12	4.27975	9.2	0.39482	0	1	0.936666	7621.21	0.121212	0	0	15.3579	0.963718	0.127237	0.00924453	1.006	0.341284	0.00109344	0.0247515	0.000298211	0	0.000198807	0.0678926
82.4073	16.9591	49.1087	88.8925	69.4509	93.8721	95.2381	85.2507	87.1338	29.8896		96.8384	62.7166	63.2501	2.38095	88.6364	1	7	4.27975	9.2	0.39482	0	4	0.286619	973.908	0.43932	0.838006	0.537383	5.03115	0.147041	0.260436	0.184548	1.605	0.898463	0.091215	0.211651	0.0699065	0.00542056	0.00267913	0.350654
17.5	0	26.2718	31.4286	34.1999	82.8571	67.7419	81.1321	83.7838	35.7143	20	58.5714	62.9921	45.6053	0	87.5	0	6	3.80179	24.3	0.0791514	0	3	0.316663	1500.71	0.272941	1.50517	1.95986	6.78896	0.106616	0.181875	0.122923	0.6378	0.756504	0.0167764	0.0685168	0.060207	0.00125431	0.000627156	0.267952
40.9075	27.2727	32.8571	61.4286	25.5232	68.4922	51.6129	86.6667	33.3333	32.8571		78.5714	45.4023	67.5987	8.33333	73.0769	0	1	2.18214	16.8	0.123785	1	3	0.317675	1237.92	2.60417	0.841467	0	3.53416	0.258835	0.282396	0.0437563	0.2971	0.616937	0.0222147	0.105352	0.0484685	0	0.00403904	0.323124
83.8405	46.8085	67.1429	64.2857	70	88.5714	92.8571	91.4286	82.8571	44.2857	100	62.8571	74.1565	68.0286	0	100	0	4	2.38792	22.3	0.525098	0	4	0.224412	1419.91	0.84375	1.22618	0.691693	14.0697	0.224046	0.0942589	0.12199	1.5903	1.65453	0.0281079	0.19883	0.044457	0.0316921	6.28812e-05	0.140099
54.4342	46.0674	47.6148	74.3368	52.4298	89.059	85.8268	79.0909	89.2683	30.8134	100	79.8235	72.2744	58.8235	7.30897	74.1652	1	7	5.10702	10.7	0.139356	1	5	0.186183	1934.03	1.8316	0	1.64301	8.47746	0.201276	0.330093	0.0466365	1.6768	0.96153	0.0193225	0.0641698	0.0173545	0.00125239	0.0174738	0.348044
30.1865	24.1379	53.1685	13.0814	47.1429	81.457	84.6154	100	90.9091	41.4286	100	85.4167	81.0945	61.4679	0	68	1	3	6.47131	13.9	0.154467	1	6	0.344159	1673.88	0.941176	0.35142	2.19637	2.10852	0.110065	0.359994	0.0513073	0.7114	0.665041	0.0102615	0.0251617	0.0157436	0.000281136	0.00210852	0.501968
25.9727	18.6047	21.3235	1.4556	23.0312	85.0519	54.2857	85.5932	68.8073	30.4545		95.499	79.0476	61.5832	50	100	0	9	1.02785	9.2	0.104738	0	4	0.418908	971.33	1.2036	4.29203	1.91787	0.655925	0.00456295	0.297162	0.159989	0.7013	1.15396	0.0229574	0.0503351	0.0163981	0.000285185	0.000285185	0.257094
5.27786	47.2868	82.6525	42.2387	40.2862	74.258	97.8261	88.6139	91.7695	69.3037		81.8862	81.9013	67.3258	0	94.3396	0	6	3.45066	6.6	0.0731539	1	4	0.214467	786.708	0.998454	0.363458	0	3.76228	0.00943026	0.232024	0.184872	1.018	1.17001	0.0681729	0.0555992	0.0248527	9.82318e-05	0.00235756	0.0734774
32.5251	44.2857	65.3215	98.5714	100	94.8351	89.7059	91.0256	89	67.8978	83.3333	80	84.4969	77.8441	22.8571	82.7273	1	14	3.42195	15.5	0.189557	1	4	0.189106	1242.32	1.374	1.88339	0.995925	1.83209	0.0737527	0.370669	0.0557835	3.4114	0.773832	0.0394559	0.12851	0.0665123	0.00161224	0.00102597	0.516826
1.88022	16.0714	42.8571	54.2857	68.5714	78.5714	83.871	72.8571	80	30		70	74.2857	67.1429	0	85.7143	0	5	2.11146	15.7	0.0701149	0	3	0.382308	1112.52	1.33694	0	0.6217	1.92415	0.00222284	0.221867	0.224924	0.7198	0.705421	0.0752987	0.102806	0.0664073	0.000416782	0.00055571	0.298138
37.4084	19.83	45.7516	45.6611	73.4355	83.0236	91.3444	90.8397	75	37.4196	75	36.474	65.2299	55.3652	6.39269	84.8397	1	7	2.67523	12.4	0.181421	1	5	0.162436	1448.8	0.688689	1.0381	0.541507	0.905102	0.0930666	0.432342	0.0519225	2.8947	0.571992	0.0259785	0.0940685	0.0486406	0.000656372	0.00694372	0.697896
36.463	42.511	50	67.1429	61.4286	87.1429	85.7788	88.9273	87.0861	40.966		78.8968	63.5928	60.8466	12.0879	56.8733	1	4	2.18865	15.7	0.156945	0	3	0.182118	838.095	1.42476	5.75	0.0416667	2.68182	0.0505303	0.586439	0.0267424	1.32	1.04136	0.0305303	0.0634091	0.0561364	0.00030303	0.015303	0.714015
5.97074	31.8318	62.6494	78.1905	52.4532	86.6758	99.637	73.6434	81.8279	69.9564		86.1673	69.8588	73.2601	6.71506	88.6531	0	16	3.37402	10.6	0.0616534	1	3	0.207704	1312.02	0.23853	0.213789	0.384074	0.239476	0.00475638	0.35817	0.0910507	6.034	0.644878	0.0226218	0.086228	0.042824	0.000265164	0.00914816	0.504955
4.75324	7.69231	31.0922	66.9304	75.2861	75.5507	91.2281	92.5926	86.2222	23.5804		86.5701	74.0022	77.0199	3.8961	80.3797	0	5	2.21826	17.2	0.058697	1	4	0.506978	1399.72	1.5021	1.498	1.1022	1.03707	0.00551102	0.246693	0.0707415	0.998	0.608527	0.0320641	0.0858717	0.0522044	0.000200401	0.00821643	0.486874
95.5699	27.6243	5.04808	13.8355	41.2146	76.9302	93.6471	81.1448	67.6786	11.0478	100	81.2294	59.2534	50.8477	10.0386	81.5412	1	9	5.62291	18.3	0.405557	1	7	0.475329	1199.65	0.673077	0.62518	0.953801	5.20984	0.00945786	0.259722	0.0938412	3.1191	0.805879	0.0134975	0.0645699	0.0201981	0.00128242	0.00830368	0.663396
49.6947	32.0755	61.7573	56.7026	30.6513	89.1418	86.9312	81.1245	81.3688	35.6253	100	77.8394	73.0516	69.1521	5.69395	70.7048	1	8	5.62291	18.3	0.405557	1	3	0.264206	1170.17	1.13038	2.74347	0.247017	3.63694	0.27051	0.273296	0.0649603	1.9027	0.896127	0.0361591	0.102959	0.0525569	0.00136648	0.0148736	0.608556
78.5014	6.75676	45.2261	65.8709	38.7212	84.0102	86.9919	65.9091	73.4899	28.2375	89.4737	54.5314	58.5345	59.2744	10.3448	62.8866	1	6	5.62291	18.3	0.405557	1	4	0.299957	1113.43	0.567547	1.97685	1.50617	6.73942	0.0293564	0.128443	0.0665923	1.4341	1.0192	0.0238477	0.0774005	0.0359808	0.0128303	0.0020919	0.559027
78.2771	4.7619	36.6744	65.7143	37.7217	83.6715	86.9565	77.7778	65	27.6442	72.7273	32.2222	62.5387	59.0769	13.3333	62.8571	1	1	5.62291	18.3	0.405557	1	6	0.201559	1364.46	0.545254	4.91021	0.788707	7.88707	0.0453001	0.0870409	0.0669795	0.6181	0.895668	0.0103543	0.0496683	0.0069568	0.0190908	0.00242679	0.41304
3.31668	47.1429	57.1017	60	69.9321	96.9541	80.9524	94.4862	85.022	70.0039		58.2792	83.1086	65.3624	18.8679	94.9686	0	5	2.51072	10.7	0.0371007	1	7	0.122904	1237.2	1.12991	1.19131	0.657573	0.893044	0.00163957	0.25668	0.241889	2.8666	0.748325	0.039873	0.104793	0.0358264	0.000104654	0.00170934	0.204493
37.8312	40.625	66.5058	83.5351	31.8769	93.4181	100	92.3077	100	22.4199		95.255	61.6667	51.0638	12.3894	83.871	1	2	3.72801	12.5	0.165803	1	1	0.293392	2024.55	2.7	0	2.0824	2.16659	0.00381679	0.310956	0.0446789	0.4454	0.734755	0.00718455	0.0269421	0.0132465	0.000224517	0.0253705	0.644589
37.401	1.2987	27.507	45.6702	87.9278	94.3857	74.1176	79.3388	69.0722	28.3871	0	89.9809	64.3312	51.3828	0	86.4407	0	2	3.72801	12.5	0.165803	1	1	0.310654	664.586	1.16836	1.22297	0	1.9109	0.00895392	0.256169	0.0672636	0.4579	0.677051	0.0447696	0.132343	0.0705394	0	0.00764359	0.521293
5.53511	11.6505	44.8989	39.9343	68.2861	84.5772	90.1961	82.199	82.8784	44.7917		63.0708	71.1085	62.286	0	88.4615	0	3	3.30937	9.7	0.131739	1	1	0.234436	655.14	0.491589	1.42653	0	2.29672	0.00242511	0.247789	0.0756063	0.701	0.797664	0.0617689	0.12311	0.0813124	0.00085592	0.00285307	0.571612
39.3018	27.7778	62.8571	55.7143	75.7143	78.6663	99.0385	90.625	88.2845	32.4216		94.8055	69.1457	58.5889	7.20721	70.3125	1	7	5.0454	16.6	0.357516	1	5	0.347486	539.434	0.0457547	3.06488	0.437216	7.42392	0.0873557	0.090766	0.0828087	1.1436	1.01161	0.0480063	0.178209	0.0796607	0.00201119	0.0104057	0.480937
36.6687	0	37.2446	73.2484	67.4219	87.3631	83.4951	72.9167	82.243	35.3306	66.6667	75.6238	63.9623	61.1282	0	90	1	8	5.0454	16.6	0.357516	1	4	0.662686	956.977	0.976744	5.76144	0.475901	8.48522	0.0115431	0.0425273	0.0617659	0.4938	0.771766	0.0275415	0.108951	0.0854597	0.00324018	0.000405022	0.522479
71.2489	61.1987	54.1016	48.01	52.9015	82.3532	81.3043	84.0764	90.4682	32.2137	100	29.4028	73.642	63.3947	8.48276	57.5758	1	11	5.0454	16.6	0.357516	1	5	0.173182	1271.7	0.880959	0.955805	0.702056	4.35922	0.320984	0.153016	0.0808927	4.5616	0.825626	0.0275123	0.12169	0.0362373	0.00120572	0.0318967	0.441928
70.0371		8.57143		40	78.5714	80	71.4286	0	0		42.8571	53.125	43.8424			1	1	5.0454	16.6	0.357516	0	5	0.929096	895.294	0.323529	2.79238	0.328515	6.5703	0.0387648	0.00788436	0.0840999	0.1522	0.489501	0.0144547	0.086071	0.0532194	0.00722733	0	0.288436
82.1707	5.71429	72.9788	98.1609	38.5714	85.0739	80.2139	80.7229	79.6748	66.2608	36.3636	41.4286	69.6454	56.449	15.4639	54.2277	1	3	5.0454	16.6	0.357516	0	2	0.317905	1065.27	0.652695	0.562114	0	6.74536	0.377403	0.0676785	0.0998314	0.8895	0.662489	0.0384486	0.158853	0.0310287	0.00123665	0.0618325	0.59258
64.1719	45.7143	60	85.7143	62.8571	85.7143	98.5714	95.7143	94.2857	50		74.5004	74.2857	74.8399	21.4286	74.5098	1	4	5.46905	16	0.341309	1	1	0.185029	901.724	0.296935	0.796686	0	1.9386	0.0598045	0.549288	0.0298492	0.9414	0.555052	0.0218823	0.0913533	0.0280433	0.00148715	0.00148715	0.733163
74.5402	45.1841	69.9047	76.1706	78.5244	90.9302	96.1251	81.4103	79.1667	54.2005	72.7273	74.3766	71.6056	68.3835	11.6279	71.5536	1	20	5.46905	16	0.341309	0	4	0.0802529	1482.68	1.15894	0.0223329	1.31206	1.17248	0.128057	0.475512	0.0414945	4.4777	0.675671	0.0145387	0.0457154	0.0183353	0.000736986	0.0105188	0.605221
88.6884	24.2857	57.1429	82.8571	88.5714	82.8571	95.7143	92.8571	95	37.1429		71.4286	70	70	12.6126	63.6905	1	10	5.46905	16	0.341309	1	5	0.439208	1176.52	0.231522	0.0646711	1.02319	0.448078	0.0586659	0.417683	0.0474871	1.0824	0.508343	0.0225425	0.0801922	0.0266999	0.000554324	0.010255	0.766353
79.5118	39.2857	44.2784	84.4458	89.7561	91.218	92.8331	89.8148	91.1197	29.3971	0	85.7033	66.6667	69.7769	10.3226	71.3725	1	8	5.46905	16	0.341309	0	2	0.288573	1384.49	0.880096	0.288684	0.508083	2.29503	0.223441	0.522402	0.0406466	1.732	0.46744	0.0139145	0.0722864	0.0260393	0.00051963	0.00894919	0.707448
62.9105		41.0311	66.6667	89.386	82.382	90.566	90.1961	100	10.2326	100	92.0528	69.9519	62.0272			1	6	5.46905	16	0.341309	1	3	0.660812	3157.45	0.632979	1.43194	0.294811	6.73854	0.00244272	0.00193733	0.0474225	1.1872	0.481994	0.0228268	0.0422844	0.0176887	0.00463275	0	0.691122
3.7037	0	8.57143	0	27.1978	61.4035	100	50	0	0		22.8571	3.44828	48.4848			0	1	1.80879	12.7	0.0455323	0	2	0.693598	2086.67	0.833333	0.399361	1.99681	0	0.00638978	0.439297	0.0634984	0.2504	0.451203	0.00599042	0.0123802	0.00399361	0.000399361	0	0.626997
41.3507		2.57681	26.087	50	54.1418	25	61.5385	77.7778	12.5	100	67.7206	56.5217	65.942	44.4444	40.9091	1	6	2.29645	8.6	0.110457	0	4	0.0155786	2375.17	4.8908	32.1211	0	17.2329	0.00459737	0.176636	0.0543941	2.0664	2.52395	0.00140341	0.00745257	0.00416183	4.83933e-05	0.000338753	0.579897
4.28619	51.1962	71.7272	99.0959	89.1985	97.4447	80.7339	87.766	84.3602	83.042	100	89.1507	78.2998	72.9788	100	95.6522	1	6	2.21777	17.9	0.0520601	1	2	0.444866	906.452	1.08023	1.59686	0.59312	1.20905	0.00410621	0.400128	0.110229	1.0959	0.807752	0.0521033	0.0980016	0.0594945	0.000182498	0.00118624	0.391915
4.74632	0	47.4268	67.806	78.1878	89.0467	100	82.7703	91.129	52.9503		68.0874	80.3015	66.9495	7.31707	82	0	2	2.54622	12.2	0.064054	1	2	0.199447	1024.66	1.42715	0.601604	0	2.91079	0.000850754	0.137944	0.25948	0.8228	0.684927	0.106101	0.147423	0.0989305	0.000364609	0.00510452	0.188138
58.123	47.1429	42.3321	98.5714	95.9471	98.7667	91.4286	87.1429	75.3769	38.5714		82.8571	60	81.4286	9.63855	70.9602	1	6	2.70919	12.4	0.213856	0	3	0.384499	1409.24	1.65144	0.676485	0.801564	1.42696	0.102882	0.337045	0.0468607	1.4191	0.70521	0.0110634	0.0705377	0.0212811	0.000845606	0.0174054	0.769361
67.1172	2.40964	47.3755	22.4818	25.776	68.7463	86.6667	80.7692	85.8974	4.0107		21.8515	42.029	51.4545	3.44828	68.7243	1	4	4.71689	19.8	0.308048	0	4	0.175959	3568.26	2.61433	0	1.01626	0.95648	0.00373027	0.601339	0.0168341	1.0455	0.420514	0.0128168	0.0285031	0.02066	0.000191296	0.00554758	0.599235
64.3634	59.4828	43.4567	99.5559	66.6769	91.7204	80.8732	80.2469	95.2909	25.6376		50.4737	60.4405	71.218	21.5385	52.6012	1	10	4.71689	19.8	0.308048	0	2	0.444701	1186.85	0.0747889	0	0.653014	10.8294	0.0321171	0.20805	0.076024	0.9839	0.906926	0.0392316	0.1242	0.0744994	0.000711454	0.00579327	0.617644
42.7518	13.4615	4.44191	86.1378	36.1807	86.9069	91.0394	92.4242	90.2326	18.8609		79.731	51.9061	68.9636		61.7647	1	9	5.21721	18.7	0.23624	0	2	0.339819	1550.11	1.24472	1.91937	0.802284	0.822253	0.00272518	0.285909	0.0600479	2.1283	0.6526	0.02993	0.0759761	0.0403609	0.0016445	0	0.701734
10.7639	14.5833	41.0275	55.1414	59.1197	76.6027	93.6842	71.2963	82.2581	34.7903		95.4165	72.8448	63.3034	33.3333	62.5	0	2	1.84343	14.8	0.116136	1	3	0.378238	1140.82	1.31311	1.94712	0.934042	2.16267	0.00215548	0.26225	0.0860756	0.6959	0.86374	0.0175313	0.111941	0.0915361	0.000718494	0.000431096	0.600661
50.7931	43.8753	48.2643	55.026	63.4797	96.9427	90.0227	90.7692	88.6792	48.3941	75	71.4699	72.6846	62.7255	12.1951	74.1497	1	7	4.65892	18.2	0.286997	0	2	0.170762	730.417	0.26574	0.330236	0.365219	1.2006	0.0914027	0.372607	0.0839584	1.7866	0.559141	0.0411956	0.126441	0.0657114	0.000895556	0.00447778	0.682414
59.7913	45.2569	61.6973	39.1047	52.7132	87.267	91.198	92.1502	97.6238	39.6406	100	97.0844	66.0354	50.4244	12.6222	73.1987	1	6	4.65892	18.2	0.286997	1	5	0.213494	1368.44	1.76345	1.29948	1.03477	3.18052	0.0672202	0.240083	0.0604019	2.4933	0.813588	0.0455621	0.0980628	0.042554	0.00389043	0.0449605	0.710143
6.49618	33.7434	77.4492	93.793	95.5433	96.4146	70.282	68.4322	85.9627	61.7881		88.6319	81.387	71.2638	9.47776	84.691	0	7	0.337747	18.7	0.0768711	1	4	0.132101	1362.81	2.12348	1.15949	0.633585	0.332222	0.00249494	0.26906	0.131287	3.8077	0.684655	0.0493999	0.117735	0.0147333	0.000420201	0.013499	0.481813
3.70394	6.55738	30.0393	61.6112	51.5559	98.7427	81.9672	82.7273	85.6877	34.0439		59.9744	68.1818	66.459	8.61244	76.3158	0	6	1.59801	20.5	0.0478338	1	3	0.421996	1235.05	1.37705	0.97971	1.08874	1.73188	0.00613109	0.281714	0.0878579	1.5821	0.613558	0.047911	0.100436	0.0817268	0.000189621	0.0132735	0.614626
21.8121	12.6761	56.1478	13.1103	55.9614	89.3574	34.2282	72.7273	42.4403	37.201	0	80.1851	64.2463	74.4204	9.7561	86.8778	1	10	2.68358	15.8	0.141305	1	2	0.251241	744.776	0.633469	1.09607	1.2824	2.4963	0.00997424	0.167754	0.0958514	1.8247	0.792946	0.018962	0.067518	0.0391297	0.000548035	0.0186332	0.509344
3.57417	30.0752	32.9688	45.7143	74.2857	72.1308	98.9286	89.0435	87.0187	52.8571		77.9265	76.2991	65.8417	4.7619	97.0588	0	19	3.05195	18.6	0.102104	1	4	0.1184	1111.16	1.90214	14.7349	0.546321	10.2847	0.00444872	0.252916	0.116568	3.3268	1.26562	0.0515811	0.103733	0.0735542	0.000180353	0.000631237	0.503607
25.541	6.31579	33.056	89.4783	11.1964	76.2753	77.7778	38.4615	76.9231	40.5858	50	0	84.6449	98.9931			0	8	2.69678	11.6	0.152941	0	2	0.566627	861.487	1.05574	1.2598	0.904412	2.10784	0.0898039	0.309902	0.13	1.02	0.782924	0.0234314	0.0921569	0.0370588	0.000196078		0.439804
6.13861		24.228	4.34783	53.8301	75.9236	76.3158	84.1463	86.3636	18.25		46.0951	92.0502	56.8249			0	2	3.08853	22.1	0.0644385	0	1	0.256852	508.25	0.875	2.04132	0	5.31235	0.0142646	0.0324643	0.0560748	0.2033	1.0982	0.0609936	0.122971	0.100344	0.000491884		0.665027
31.7235	25	54.4544	99.6795	71.8934	93.0796	70.1389	59.375	71.5909	34.8551		92.8571	73.7425	85.681	0	50	1	3	3.98809	13.2	0.131904	0	3	0.481037	1013	1.95	3.78414	1.27509	2.38565	0.0161237	0.079796	0.0962488	0.6078	0.961845	0.0399803	0.212076	0.111714	0.00197433	0.000658111	0.580948
93.6616	0	45.441	40.7059	44.7594	87.1743	90	53.8462	55.5556	35.7977		57.6561	72.3926	67.4658	0	80.9524	1	3	4.81214	13.7	0.223972	1	1	0.474834	570.079	0.15748	0.437385	0	9.2081	0.883057	0.258287	0.115101	0.2172	1.05604	0.021639	0.0837937	0.0207182	0.00092081	0.00552486	0.671731
43.341	10	39.0542	78.9937	53.7239	93.7507	84.9372	77.907	69.3151	20.3941	50	90.8492	72.8677	66.622	14.9813	74.8366	1	5	4.81214	13.7	0.223972	0	3	0.229833	660.636	0.64311	0.847775	0.708708	1.60462	0.0577129	0.161211	0.0642383	1.8696	0.69346	0.0360505	0.103177	0.052792	0.00219298	0.0142276	0.614356
7.52809	0	74.2092	87.8049	98.7097	98.3278	100	90.9091	82.6087	32.3009		64.6322	61.2245	70.4225		100	0	1	2.10993	12.7	0.0525211	0	1	0.642994	642.143	0.714286	5.56174	0	5.56174	0.0200222	0.106785	0.0467186	0.0899	1.16667	0.0734149	0.10901	0.112347	0	0	0.61624
9.97957	7.31707	45.1994	68.451	56.3011	86.4719	74.359	87.8788	78.3333	39.5548		52.5244	74.6224	75.2961	7.69231	71.4286	0	1	2.11551	8.9	0.0581059	0	3	0.29166	1179.67	0.760656	0.458588	1.209	1.38966	0.00667037	0.40328	0.0591996	0.3598	0.787374	0.0300167	0.0889383	0.0364091	0.000277932	0.00333519	0.572818
13.4992	54.4218	24.0169	59.9769	23.127	91.4122	83.8235	70.4545	71.7949	25.5319		55.5995	59.4142	56.5306	0	100	1	3	4.36002	5.4	0.130994	1	2	0.550808	1086.46	0.997396	1.73778	1.38423	4.686	0.0287632	0.452541	0.0433845	0.4172	0.812588	0.0290029	0.0563279	0.0582454	0.000479386	0.000239693	0.703739
17.862	14.2857	53.0973	91.3669	73.2765	83.0486	100	82.6087	86.3636	21.3075		65.7318	76.3158	61.7747	10	83.3333	1	1	3.37892	11.4	0.114953	1	2	0.514023	1126.52	1.51515	3.29523	0	6.72495	0.0342972	0.125084	0.0598521	0.1487	1.19494	0.0174849	0.107599	0.0632145	0.000672495	0.00672495	0.413584
18.3498	18.543	44.5043	63.6364	84.3709	89.596	91.4894	94.8052	84.4828	28.0233		72.8938	64.3216	62.2206	27.7778	88.3721	0	4	1.71615	15.8	0.160632	0	3	0.379302	1013	0.683841	1.80904	0.577968	2.23096	0.0700497	0.306439	0.0735175	0.8651	0.817274	0.0293608	0.0723616	0.0714368	0.000577968	0.0018495	0.271876
32.2404	32.0261	71.4286	65.7143	81.8246	91.4286	78.5714	79.7546	84.2857	41.4286		68.5714	74.2857	59.0378	8.64198	80.8194	0	10	3.28542	23.2	0.517166	0	1	0.328241	780.855	0.369034	0	0	1.4107	0.0203966	0.245398	0.0937389	1.4071	0.732707	0.0358894	0.103546	0.0373108	0.000213204	0.0175538	0.277521
37.1409	17.1429	45.7143	68.5714	60	75.7143	72.8571	49.2574	72.8571	8.57143		70.8524	60	57.1429	5.68182	78.0822	1	8	3.97098	16.2	0.434941	0	1	0.215329	986.72	0.789353	1.31396	0	0.362571	0.0258731	0.325096	0.140562	1.7238	0.550395	0.0430444	0.11991	0.0576053	0.000986193	0.005105	0.36611
14.9758	100	12.0567	1.13636	26.4993	47.7663	11.1111	43.5897	36.5079	9.21788		0	47.9592	50.2924			0	4	2.28376	17.7	0.361628	0	0	0.828279	251.212	0.636364	0	0	24.7286	0.00241255	0.127865	0.135103	0.0829	1.73884	0.092883	0.119421	0.0916767	0		0.31725
19.4356	66.6667	63.8411	41.8685	38.9414	97.3189	90	60	74.6032	44.3503		62.4824	70.3125	49.2843	8.33333	86.6667	0	1	1.6165	17.5	0.240391	0	1	0.520714	1034.55	0.363636	0	0	4.90334	0.0892794	0.248155	0.0797891	0.2845	0.624573	0.0288225	0.102285	0.0390158	0	0.00421793	0.254482
55.9307	100	12.8571	4.28571	27.1429	65.7143	84.6154	66.6667	83.3333	37.1429		27.1429	61.6071	71.4286			0	1	1.84911	26.1	0.424556	0	3	0.848983	813.75	0.3125	1.5361	0.576037	3.0722	0.0529954	0.132873	0.18894	0.1302	0.922694	0.00921659	0.0721966	0.0445469	0	0	0.132873
23.0024	10.3535	62.0443	64.4235	56.0395	86.0609	75.9036	75.4237	100	41.5619	20	87.1836	66.7535	49.8725	8.33333	53.8462	0	8	1.569	21.1	0.287597	1	5	0.183553	1341.19	1.32659	2.3861	0.391565	1.73145	0.00575111	0.337766	0.108782	2.4517	0.798066	0.0190888	0.0494759	0.0399315	8.15761e-05	0.00146837	0.373374
17.6279	34.1463	12.2393		87.6977	74.3857	17.1875	84.6457	46.3115		0		58.2114	67.9845			0	4	1.47427	24.7	0.366799	1	5	0.523729	779.667	1.29167	1.06883	0.935229	1.71013	0.00534416	0.17251	0.165883	0.4678	1.17628	0.0609235	0.143865	0.0538692	0.000427533		0.245618
20.4649	19.1781	17.859	31.6706	80.5045	78.4064	17.4419	64.877	23.7864	29.4895		23.757	58.5011	66.3408	0	100	0	3	1.35294	21.9	0.303689	1	5	0.282989	1131.49	2.35632	3.9618	1.11743	2.38724	0.0313897	0.251422	0.176351	0.9844	0.91914	0.0436814	0.0960991	0.0436814	0	0.000507924	0.223893
24.2846	13.3333	23.7736	76.8817	87.259	60.0392	68.4932	71.2644	87.0337	28.6447		69.1238	78.1469	65.3716	20	88.2353	0	3	2.28505	25.7	0.372799	0	2	0.412779	833.646	0.729167	0	0.687242	0.624766	0.0228664	0.141447	0.244658	0.8003	0.803519	0.0889666	0.161814	0.0957141	0.000249906	0.000624766	0.174934
71.9587	45.5215	57.4617	66.9008	48.9911	91.881	94.1558	76.3359	79.3103	29.4577		62.105	64.9554	64.6069	6.65927	80.614	1	16	4.24665	16.3	0.434372	1	6	0.137843	1095.74	0.321749	0.93701	0.633057	2.34977	0.426608	0.475223	0.0357581	5.8644	0.824684	0.0132665	0.0647125	0.0270957	0.000272833	0.0152616	0.492872
49.2742	13.2075	38.4056	40.3074	54.815	90.2359	61.5385	78.2967	67.5462	17.7253	50	20.6199	50.6075	42.208	9.09091	62.7119	1	11	4.24665	16.3	0.434372	0	6	0.625635	816.034	1.0508	2.56862	1.07807	6.14219	0.0320984	0.142343	0.0735713	1.3334	0.876018	0.0343483	0.122169	0.0473226	0.000824959	0.00164992	0.225364
20.6201	15.0943	46.7952	41.4286	52.962	79.3326	86.8421	74.3902	96.4187	32.0018		79.5399	69.5349	69.7408	5.7971	88	0	3	1.04589	15.5	0.363699	1	4	0.327577	957.074	0.844015	1.89514	1.25079	0.315856	0.0123816	0.234239	0.158939	0.7915	0.912825	0.0519267	0.115856	0.10638	0.000126342	0.00859128	0.295009
16.0731	0	40.1615	88.1356	88.7317	97.9579	85.1852	88.764	87.3684	25.599		45.1382	60.1399	60.8931	20	50	0	2	2.82978	14.4	0.303058	1	2	0.520208	1100.34	1.76271	1.54036	1.80992	2.31054	0.00985829	0.183919	0.0967344	0.3246	0.838236	0.0400493	0.0890327	0.0705484	0.000616143	0.00154036	0.298829
16.0317	38.7097	13.4295	60.4863	62.0248	77.8874	100	73	81.203	13.5883		34.0681	53.2164	49.7717	0	89.4737	0	2	1.35661	22	0.278737	0	4	0.586819	1068.51	0.984887	0	1.17869	1.17869	0.00707214	0.232438	0.225837	0.4242	0.874216	0.0466761	0.0735502	0.0528053	0.000235738	0.00330033	0.237388
12.382	24.2424	42.4938	76.6129	65.1427	92.1354	67.3469	79.6117	78.5467	31.9579		64.2857	68.8889	65.5532	100	100	0	2	1.78522	22.6	0.350974	1	5	0.231939	1009.6	1.09456	1.51128	0.567617	0.48957	0.00681141	0.235561	0.189017	0.7047	1.33961	0.0587484	0.11849	0.0428551	0.000283809	0.00127714	0.203491
51.8956	76.9231	42.1182	37.741	19.6303	87.5186	66.6667	100	38.8889	1.83486		30.8997	28.1046	44.5312			0	2	2.36989	13.9	0.552232	0	2	0.546081	1584	2.16667	0.841751	0	2.10438	0.208754	0.332492	0.0820707	0.2376	0.654085	0.0164141	0.0660774	0.0353535	0.000420875	0	0.240741
63.8806	0	25.5195	16.7298	32.4387	84.9478	4.23729	78.2007	31.8318	1.92608	33.3333	27.5213	63.5486	48.4154	12	74.1007	1	6	5.5915	15.7	0.372988	1	6	0.333135	1035.29	0.595904	1.30217	0.593394	9.14156	0.149931	0.171623	0.0791191	1.5167	1.04101	0.0261752	0.134568	0.0247907	0.00026373	0.00276917	0.249027
85.6611	33.617	35.5325	35.1186	54.7355	92.7025	93.0233	70.9091	76.3359	28.0853	100	74.7455	59.8497	61.4918	10.1124	81.982	1	2	5.5915	15.7	0.372988	1	3	0.233206	1479.1	0.482486	0.454545	0.473644	2.53247	0.68518	0.290756	0.0373568	1.309	0.522726	0.012987	0.0884645	0.0158136	0.000458365	0.00695187	0.278686
41.3464	36.3636	48.8356	50	40.6283	88.5714	65	79.4872	66.25	22.8571	0	95.7143	64.8936	70.2299	0	86.6667	0	2	1.60919	11.3	0.279895	1	1	0.424492	1154.52	0.654206	0	0.276579	2.98165	0.113869	0.143011	0.0844576	0.3706	0.711777	0.0199676	0.123314	0.0593632	0.000269833	0.00134916	0.229088
33.3125	11.6667	52.9018	3.26633	29.0503	92.037	85.034	64.6154	49.4253	28.6772	100	53.4045	71.4286	61.5588	0	89.1892	1	8	5.64972	18.4	0.189405	1	5	0.185665	751.429	0.511278	4.5027	0.525315	5.55333	0.188913	0.31609	0.0753452	0.9994	1.7949	0.0334201	0.0780468	0.0340204	0.00120072	0.0015009	0.507104
33.6627	41.2162	53.9149	16.8102	29.6699	84.4063	89.3855	64.8	55.8594	45.7955		68.4781	73.7345	75.4781	9.93377	75.122	1	8	4.39884	8.7	0.17442	1	2	0.0709732	1309.38	0.631658	13.6244	1.15303	5.10771	0.206772	0.338604	0.0454337	1.7454	1.94994	0.0193079	0.0621634	0.0233184	0.00017188	0.00830755	0.694798
12.224	14.2857	41.8561	44.4717	52.3312	48.4848	100	72.4771	79.4521	18.4116		62.1701	64.8148	68.7392			0	2	3.99931	17.5	0.148241	0	1	0.367836	628.267	0.607903	1.01597	0	10.8853	0.0295114	0.22448	0.229318	0.2067	1.34825	0.106918	0.0890179	0.0657958	0.000967586	0	0.385583
14.0367		49.7063	68.6869	77.2433	94.3493	80.2469	42.7273	48.0349	34.1463	33.3333	60.0432	64.775	49.7674	0	40	0	3	3.99931	17.5	0.148241	1	3	0.389097	771.136	0.659091	7.07339	0.368406	1.47362	0.0294724	0.0778072	0.150899	0.3393	1.52149	0.0857648	0.144415	0.0987327	0.000884173	0.000589449	0.39611
23.1645	24.6512	50.9652	64.6397	40.7767	90.9205	92.3267	67.5462	45.1467	46.3344		70.4186	74.9727	55.679	4.16667	64.4444	0	16	1.55073	14.2	0.118121	1	5	0.148929	633.524	0.714028	2.28307	0.343765	5.21337	0.120436	0.247084	0.109483	2.109	1.31005	0.056899	0.0931721	0.0565197	0.00109056	0.00113798	0.541062
5.82861	17.1875	44.3998	64.2371	66.8096	93.5652	95.614	74.3842	84.1014	37.6779		84.7681	79.7571	65.1676	27.2727	81.25	0	6	5.29489	10.6	0.123437	1	2	0.209242	765.393	0.209711	0.674855	0	5.29086	0.0182211	0.16291	0.290862	0.7409	0.913004	0.0658658	0.111756	0.0614118	0.000269942	0.00296936	0.37225
11.7857	17.8571	65.7143	50	54.2857	91.4286	97.6744	16.8224	82.8571	51.4286	100	78.5714	81.4286	74.2857	1.85185	62.5	0	6	2.90438	15.6	0.118148	1	2	0.190605	1198.76	0.786348	1.80077	0.944757	2.75847	0.036607	0.260317	0.150274	1.3522	1.08049	0.0340926	0.0871912	0.0440763	0.00428931	0.00391954	0.526401
9.82563	18.1818	54.2857	70	54.2857	94.2857	72.8571	13.3333	81.4286	54.2857		91.4286	77.1429	61.4286	0	40	0	1	2.90438	15.6	0.118148	1	2	0.311024	700.568		3.50095	0	7.90754	0.00108137	0.132739	0.181671	0.3699	1.55515	0.0616383	0.122195	0.0813733	0.00081103	0.00108137	0.462828
47.3098	23.8095	63.9058	44.7694	26.0296	91.2495	80.597	67.3333	43.3962	61.1276		59.0326	72.2041	62.3077	4.54545	84.264	0	3	10.3306	10.7	0.359461	1	3	0.268525	804.401	0.714286	1.16152	1.87063	9.54465	0.383974	0.324973	0.0724686	1.1881	1.36599	0.0251662	0.0800438	0.0192745	0.000252504	0.011026	0.563084
22.3625	9.09091	44.652	80.5611	91.1584	95.947	82.8729	41.4414	67.9487	32.1899	0	80.75	65.9679	70.2959	0	83.3333	0	11	4.66455	14.6	0.185811	0	4	0.162311	919.081	0.951413	4.99808	0.627163	8.86678	0.0866974	0.331988	0.0786236	1.0404	1.48695	0.0339293	0.0775663	0.0557478	0.000384468	0.00422914	0.527874
36.9512	55.1546	62.2694	37.4091	39.8249	93.9002	83.7156	76.7544	72.7273	39.7584	66.6667	54.9145	68.2863	68.4069	7.47664	80.2405	1	17	4.66455	14.6	0.185811	1	4	0.251521	1067.03	0.902142	0.832481	2.03987	3.97937	0.190624	0.303747	0.0891522	2.5406	1.30445	0.0231835	0.0630953	0.0196017	0.000629772	0.0129103	0.568212
16.6508	17.5	41.4286	24.2857	48.5714	55.7143	90.7609	82.4268	76.8	31.3158		60.0938	69.4118	57.2733	9.67742	75	0	6	3.8415	18	0.127899	1	6	0.166213	1023.05	0.450159	0.7044	1.56085	5.70037	0.0082542	0.221126	0.177869	1.6113	1.24591	0.0459257	0.0777633	0.0551108	0.00074474	0.00192391	0.514367
20.7078	45.4545	27.4087	14.442	10.9402	34.9531	91.4634	64.8241	34.5178	10.4648		7.64474	84.7323	41.6746	10.6667	78.8462	0	3	4.51515	19	0.216742	1	5	0.279802	863.743	0.131997	1.59106	1.94651	3.3659	0.046813	0.172454	0.186672	1.0339	1.02951	0.066254	0.118097	0.0736048	0.000386885	0.00725409	0.454203
21.0642		14.0515		56.7888	78.672	82.7586	83.3333	76.1905	27.6836		52.8474	62.5	67.2131			1	5	4.19464	18.3	0.174659	0	3	0.22176	3484.67	1.34667	1.0044	1.75531	2.88885	0.0105223	0.0315669	0.0702124	0.5227	0.771014	0.00822652	0.0139659	0.0114789	0.000765257	0	0.100057
29.5942	27.5618	45.2083	22.739	48.1876	76.4829	78.9474	81.4672	85.7418	37.0608	100	56.9668	80.0712	66.3636	4.20168	55.8673	1	6	4.19464	18.3	0.174659	1	4	0.0531166	1121.06	2.32356	4.84709	0.470432	3.94406	0.103237	0.520795	0.0474045	2.9069	1.6646	0.0228422	0.0583439	0.0339193	0.000653617	0.00818742	0.646771
25.3426	0	62.0051	94.6996	98.1413	98.812	85.0746	51.0204	75.3086	33.6066		89.5363	77.8146	64.6322	0	94.1176	0	8	2.51015	19.6	0.173681	1	2	0.118587	1363.37	1.6738	13.1496	0	8.94293	0.108257	0.232987	0.0798196	0.5099	1.99412	0.0245146	0.0596195	0.0294175	0.000392234	0.00156894	0.490292
36.9892	20.5357	47.167	96.9912	79.2884	80.8256	87.2204	84.1897	65.0538	47.455	100	85.5065	76.3229	73.378	7.14286	80.8219	1	7	3.44914	13.6	0.339136	1	3	0.175089	867.071	1.10406	3.59638	0.443896	6.46116	0.147801	0.187341	0.113522	1.2165	1.56722	0.053021	0.125771	0.0517879	0.00172626	0.00353473	0.569338
61.0225	20.4082	46.3499	41.6945	40.0825	92.6271	50	76.9231	67.7966	42.0655		31.2692	58.0563	67.1727	0	80	0	2	1.33049	14.8	0.406244	0	5	0.304628	828.708	0.299043	0.129908	0	8.41513	0.374134	0.312933	0.0990185	0.3464	0.913416	0.0303118	0.112587	0.0181871	0.000288684	0.0017321	0.268764
33.464		58.3569		49.9055	95.3227	61.5385	47.5676	88.3648	43.4183	95.6522	53.8675	63.8509	72.87	33.3333	100	1	15	7.12708	14.2	0.293671	0	3	0.0393131	632.338	0.64003	18.2946	0	24.7549	0.050313	0.00318885	0.0673202	0.8467	5.86203	0.0531475	0.0859809	0.0555096	0.00318885	0.000354317	0.679698
65.0922	12.1951	60.1765	38.7671	25	87.6504	83.5052	60.3448	56.6038	47.8947	100	65.2332	66.4234	63.5071	6.45161	89.4737	0	4	7.12708	14.2	0.293671	1	4	0.49465	949.32	0.55102	1.47796	1.11967	7.55106	0.471336	0.220889	0.0501612	0.5582	0.967217	0.0331422	0.099785	0.0283053	0.000358295	0.00555356	0.461483
37.8219		50.0808	71.0891	55.4512	84.517	71.8954	56.3636	67.6471	26.5223	100	61.4696	63.8095	59.7374	7.14286	73.3333	1	5	7.12708	14.2	0.293671	1	4	0.420363	883.443	0.440984	8.44312	0	17.4244	0.110225	0.114121	0.0415662	0.5389	1.4835	0.0165151	0.0445352	0.0211542	0.00167007	0.00259788	0.407126
43.9315	5.06329	57.4063	16.441	25.8395	88.7328	75.2874	72	52.7778	54.0142	50	83.9788	71.0928	62.5954	6.25	100	1	7	7.12708	14.2	0.293671	1	3	0.14871	1212.52	0.335878	0.944346	1.24339	2.14052	0.290103	0.382649	0.0460841	1.5884	0.947022	0.0149836	0.0529464	0.015865	0.000629564	0.00302191	0.632209
62.81	20.2062	70.547	49.5593	31.9185	93.4168	86.1386	69.3548	65.7545	51.2751	76.9231	66.6205	73.5899	67.0625	6.17284	76.6943	1	24	7.12708	14.2	0.293671	1	4	0.0630018	1049.15	1.21718	2.42058	1.50957	5.46535	0.457762	0.396008	0.0602771	6.6327	2.15887	0.0241229	0.0743438	0.0228414	0.0209266	0.0116393	0.707434
76.7661	55.1724	55.8571	6.77966	37.9061	63.4606	77.193	55.8824	61.7978	34.2857	20	3.11126	68.3973	56.6096	0	70.5882	1	10	7.12708	14.2	0.293671	0	4	0.0646015	733.882	1.38158	17.7051	1.74249	42.0327	0.0091887	0.19117	0.070372	0.4462	5.85716	0.0298073	0.118557	0.017481	0.0015688	0.0015688	0.566786
25.3594	29.7872	49.0808	43.4413	41.4749	88.4736	90.0826	60.3636	46.1024	58.5754	100	52.8441	75.6514	69.5058	5.33333	68.9655	1	3	7.12708	14.2	0.293671	1	5	0.108896	608.712	0.283845	2.08291	0	2.38863	0.0793523	0.161459	0.115971	1.4883	1.40843	0.0514009	0.0819055	0.0387691	0.00167977	0.00517369	0.441712
27.6437	24.2424	64.4004	55.2987	37.2072	85.4157	75	45.9459	35.514	41.2231	100	57.5731	76.7361	74.2373		86.2745	0	3	3.4426	12.9	0.157442	1	1	0.26236	1281.45	1.20968	0.933501	0	9.76505	0.181666	0.344032	0.0849591	0.4767	1.55876	0.0258024	0.0589469	0.0253828	0.00146843	0	0.547514
9.63618	66.6667	43.8806	14.1026	34.9947	90.8824	70.9677	41.1765	25.9615	55.4264		52.2634	71.5328	58.5915	0	66.6667	0	1	3.4426	12.9	0.157442	0	2	0.453186	484.234	0.815315	8.46512	0	10.7442	0.04	0.0911628	0.302326	0.1075	3.22062	0.101395	0.142326	0.0874419	0	0.00186047	0.31907
3.71412	32.6087	61.8047	60.566	53.0169	98.2842	88.8889	59.633	57.4297	58.8915	100	63.5042	72.8448	60.7393	0	76	0	3	7.19839	14.6	0.0662252	1	4	0.132553	455.006	0.27444	0.957805	0.763655	11.0148	0.0121667	0.18483	0.26948	0.3863	1.3622	0.0781776	0.0755889	0.0419363	0.00129433	0.00698939	0.269997
67.1208	24.375	73.4964	81.9978	46.3894	96.9208	85.045	64.8718	57.6744	57.169	50	73.8379	70.4259	67.668	3.92857	77.1472	1	19	4.4099	9	0.331385	1	3	0.156779	914.422	0.835028	1.10516	1.10289	4.89493	0.506649	0.4154	0.0544865	4.4066	1.21394	0.0229882	0.0921572	0.0186538	0.000521944	0.00562792	0.591091
6.14793	10	28.6432	47.2441	36.6929	94.8608	88.8889	65.625	63.5135	36.5325		62.3729	73.9726	58.1749			0	5	0	19.6	0.116815	1	4	0.512894	492.661		0.0465549	2.18808	5.81937	0.0176909	0.209497	0.304469	0.1074	1.72325	0.0465549	0.0893855	0.0530726	0	0	0.326816
74.0177	36.6667	32.5433	41.7096	54.4791	70.3005	83.2298	87.6923	27.7027	31.4286		43.9068	15.7534	52.381	25	86.6667	1	2	5.50448	11.5	0.210412	0	3	0.265687	943.111	0.666667	0	1.17813	2.94533	0.0289821	0.312912	0.0850613	0.4244	1.26343	0.035344	0.10721	0.051131	0.000235627	0.00188501	0.547125
74.0155	33.7931	30.3392	54.6889	46.1971	83.6072	82.2727	90.6977	90.7873	39.0799	100	43.8756	56.9532	49.8623	18.1818	58.8235	1	17	5.50448	11.5	0.210412	0	5	0.63465	1337.27	1.16011	0.350091	0.819213	3.03179	0.0236662	0.264879	0.131844	1.4282	0.770763	0.0412407	0.107338	0.0302479	0.00105027	0.0007702	0.507772
77.3614	58.5714	61.4286	85.7143	70	98.5714	94.2857	80.8333	88.5714	54.2857	100	60	66.1654	56.8924	10.9091	82.8431	1	4	5.50448	11.5	0.210412	1	4	0.312715	777.625	0.754443	0.540147	0.97642	3.03314	0.0863197	0.220318	0.117067	0.9627	0.783082	0.0442505	0.109899	0.045497	0.000830996	0.0112184	0.308507
55.9691	38.8235	40.2793	59.7001	99.4421	99.5683	96.6667	82.3529	87.7778	56.7766		93.3809	65.4321	66.2112	30.4348	97.6744	1	2	5.50448	11.5	0.210412	1	4	0.497138	1010.53	0.833333	1.08507	1.82834	1.08507	0.03125	0.372179	0.102648	0.4608	0.64874	0.031684	0.077691	0.0340712	0.000217014	0.00499132	0.60829
67.9895	39.6825	34.5595	12.1485	29.1221	62.3394	93.3333	71.8447	76.5625	37.7924	100	55.1583	74.08	80.4187	6.06061	83.3333	1	3	5.50448	11.5	0.210412	1	3	0.277234	767.96	0.433481	1.36423	1.10798	7.36249	0.562437	0.222463	0.100332	0.6927	1.21742	0.0200664	0.0912372	0.0184784	0.000433088	0.0142919	0.535152
3.05127	87.5	40.8867	49.0291	59.0164	82.0802	98.2456	72.9412	63.2	37.4378	100	82.2234	85.5856	61.276	33.3333	100	0	2	1.24159	13.7	0.0314123	1	2	0.475789	934.93	0.68169	0	1.54414	2.57608	0.00391684	0.218138	0.159385	0.3319	0.74926	0.0593552	0.114191	0.0644772	0.000301296	0.000903887	0.374812
85.8186	22.3301	52.2366	78.3966	97.5929	94.7107	91.4676	84.5638	71.7703	41.2645	100	96.3845	67.475	57.1078	13.8158	48.8584	1	3	3.19422	13.1	0.271593	0	5	0.263123	979.501	0.445633	0.545951	0.288899	6.73339	0.541128	0.222657	0.10546	1.099	0.930978	0.0473157	0.178344	0.0315742	0.00236579	0.0137398	0.559054
3.88151	22.2222	57.0144	72.8745	94.1372	98.1302	90	78.7234	92.9461	52.2755		96.8892	90.8772	84.7185	0	100	0	7	2.13812	14.2	0.0339961	0	6	0.452279	1023.17	1.02195	0.0238379	3.24195	1.46603	0.00214541	0.203814	0.18522	0.4195	0.886834	0.0653159	0.0781883	0.0328963		0.000238379	0.355662
93.058	17.6471	55.7816	83.2924	84.3766	97.024	89.2857	94.1176	80.5556	49.3228	100	88.9957	68.8337	71.6028	6.92308	68.8372	0	3	4.30941	7	0.200179	1	2	0.52206	1230.89	0.546332	1.89774	0.784191	6.51662	0.831085	0.103513	0.0429737	0.6376	0.715748	0.00956713	0.0861041	0.0122334	0.000627353	0.0202321	0.179423
0.877193	50	60	90	100	98.5714	97.561	28.5714	90	60		95.7143	77.1429	90	0	62.5	0	1	2.97782	14.1	0.0685766	0	3	0.320201	1200	0.75188	0	1.56642	0.156642	0	0.134398	0.20896	0.3192	0.659923	0.0736216	0.10495	0.0739348	0	0.00156642	0.276002
25.3149	10.1695	41.9016	58.2061	70.6813	79.6821	94.3662	69.697	71.4286	33.8998		60.0709	58.2834	57.5045	12.5	93.75	1	2	4.54717	7.9	0.135462	1	3	0.170839	2019.39	0.442857	0.404245	1.72562	5.40172	0.0377969	0.385548	0.0491157	0.9895	0.698059	0.0223345	0.0502274	0.0376958	0.000808489	0.00323396	0.670339
83.1496	19.8988	44.1119	44.7888	42.9905	86.7643	90.6801	76.5101	75.9754	26.3937	83.3333	38.9033	19.6031	57.5576	13.9485	72.6619	1	5	5.38897	11.3	0.334873	1	2	0.130377	1449.06	0.26484	0.350128	0.721263	2.83604	0.248381	0.331571	0.0588215	2.8561	0.746958	0.0160008	0.0868667	0.0154056	0.00532194	0.016526	0.628199
85.2305	63.2653	49.5302	71.5856	89.8974	94.5385	85.7143	86.2385	73.7401	30.4059	0	83.1876	61.115	61.2018	9.60452	68.3524	1	3	5.43129	10.8	0.3245	0	3	0.215148	1416.35	0.559336	0.448233	0.788071	3.23138	0.19025	0.337669	0.0561317	1.7067	0.66777	0.0238472	0.0836116	0.0225582	0.00480459	0.0206832	0.647683
49.3379	36.6337	3.21921	23.4613	24.3572	75.5221	67.5676	87.7647	84.9398	37.8577	100	21.2459	70.8458	52.6369	0	100	1	7	3.94632	15.7	0.151977	0	3	0.218396	1843.38	1.1507	0	1.44598	2.02476	0.0608191	0.323197	0.0968826	1.3088	0.752517	0.0440098	0.0803026	0.0415648	0.0077934	0.000152812	0.492589
23.9691	54.0541	66.2839	54.5447	21.3281	69.7713	89.6296	77.7351	85.6781	44.4219	100	37.9686	67.1115	61.8758	5.24138	77.381	0	17	3.2174	9.1	0.116379	1	4	0.0848106	1273.99	1.81402	1.03468	0.570603	2.63947	0.106072	0.406179	0.0943344	5.0692	1.01375	0.0261382	0.0487059	0.0208317	0.00289987	0.0144401	0.303795
6.16255	38.67	38.9034	60.0492	67.8874	84.4076	88.3838	92.4115	82.8767	62.97		88.9038	73.9417	71.8033	9.09091	96.5517	0	9	2.28513	15.7	0.063446	1	3	0.260925	1182.71	0.19743	1.21987	1.2421	1.04702	0.00395101	0.462218	0.0956638	2.0248	0.750429	0.0350158	0.0554623	0.0424239	9.87752e-05	0.000543264	0.448291
2.58892	55.3191	36.5921	38.0162	46.1451	84.5495	67.9389	74.397	88.1263	52.6374		63.1808	88.0711	66.8582	3.34928	86.8984	0	5	1.97221	13.6	0.0911163	0	3	0.18804	745.556	0.760234	0.392188	0	0.196094	0.00164719	0.197819	0.242607	1.2749	0.48438	0.10793	0.114833	0.0434544	0.000392188	0.0163934	0.194368
60.7953	70	64.2857	71.4286	64.2857	87.1429	86.6071	90.1408	81.3433	61.4286		57.1429	74.2857	61.9964	4.2471	68.1234	1	3	3.80937	14.1	0.13823	0	1	0.395224	1310.88	0.5	0	0.929723	0.953562	0.142557	0.386669	0.086202	1.0487	0.440589	0.0273672	0.0796224	0.0395728	0.000858205	0.0246019	0.602937
58.2937	30	27.1429	42.8571	45.7143	61.4286	90	80	80	21.4286		45.7143	57.1429	62.8571	14.2857	96.7742	0	6	3.59331	10.7	0.175528	0	2	0.168249	2349.62	0	0.594542	2.19623	2.91748	0.167576	0.401494	0.0617284	1.539	0.52794	0.0137102	0.0419753	0.0195582	0.000844704	0.00136452	0.662638
81.699	41.2946	50.4313	48.5888	34.0531	89.6224	93.3902	90.0662	84.5691	51.5109	100	69.5609	62.7745	82.4012	7.7957	61.1894	1	6	3.59331	10.7	0.175528	1	4	0.156639	832.685	0.483982	0.229011	1.02139	2.07942	0.408922	0.367929	0.0700774	2.1833	0.692837	0.0277561	0.090551	0.0180003	0.00114506	0.017359	0.619704
93.3177	30.7692	54.5907	77.0686	76.0607	82.7094	89.1892	85.0575	85.0394	38.8462	100	75.1625	65.9054	50.6678	5.88235	67.0391	1	3	5.02551	13.8	0.341437	0	2	0.530976	842.903	0.806452	2.96594	0.287026	4.20972	0.586682	0.297551	0.0566399	0.5226	0.963179	0.025641	0.117872	0.0164562	0.00172216	0.0162648	0.513203
16.0982	32.1212	58.9783	79.2825	67.3319	94.8858	50	86.0963	73.0583	56.7891		74.8073	76.259	61.2536	14.2857	93.75	0	7	4.01412	14.6	0.1684	0	4	0.408851	1362.39	1.20798	0	1.0872	1.04214	0.0193781	0.289038	0.13621	1.7752	0.458772	0.0307571	0.0561627	0.0379112	0.000450653	0.00197161	0.287799
27.0209	30	60.5853	67.7155	73.427	96.2737	81.6901	80.5085	82.1101	35.3608		96.0166	60.7306	61.4458	8.10811	84.1727	1	1	3.60093	14.6	0.0912641	0	2	0.189575	1203.17	0.555908	0.902979	1.42862	2.01687	0.00705246	0.297522	0.0687451	1.5172	0.6626	0.0232006	0.0440944	0.0285394	0.00151595	0.00263644	0.663854
29.469	43.189	78.0308	26.2629	66.5319	73.1868	85.5182	71.045	75.1471	28.3123	84.6154	29.2276	74.6065	79.0756	8.73016	81.982	0	40	3.36542	16.1	0.0966939	0	2	0.119061	1500.43	0.859588	1.51216	0.466971	0.533347	0.0109287	0.262467	0.107829	10.6966	0.729888	0.0308135	0.0809042	0.0273264	0.000373951	0.00231849	0.39765
38.6814	29.4643	34.5986	66.2247	46.5032	90.9468	77.9904	82.4176	74.8031	19.4584		49.2379	63.1466	55.5319	5.26316	56.5789	1	3	7.08266	6.2	0.236044	1	4	0.315598	1278.1	0.195258	0.682017	2.37342	3.87385	0.0281536	0.38062	0.0522697	0.9164	0.881973	0.0161502	0.0463771	0.0281536	0.000763859	0.00403754	0.660192
96.25	44.2568	55.8556	81.5038	57.343	94.5889	89.5207	86.8966	91.0448	57.2259	50	76.9511	79.5259	70.7105	5.40541	87.987	1	3	3.374	25.3	0.651267	0	3	0.0867631	866.469	0.449258	2.86644	0.607877	6.13356	0.561507	0.374863	0.0658219	1.46	1.55834	0.0407534	0.105959	0.0135616	0.0156164	0.0126027	0.691918
97.4247	64.2857	82.8571	81.4286	78.5714	80	85.7143	71.4286	72.8571	71.4286	78.1818	85.7143	44.2857	82.8571	6.12245	67.1875	1	3	3.374	25.3	0.651267	0	3	0.444058	2140.27	0.170648	0.159464	0.697656	2.11689	0.000398661	0.173657	0.0783767	1.2542	0.491609	0.0169829	0.058922	0.0217669	0.00661776	0.00390687	0.694706
95.0641	54.1667	58.7088	81.2637	70.0044	94.8016	96.0206	81.4024	79.7932	47.3188	66.6667	67.401	73.0145	66.4643	9.8324	81.5068	1	7	3.374	25.3	0.651267	1	5	0.166506	1135.87	0	0.266944	0.459379	1.36259	0.403632	0.274341	0.0692553	4.6639	0.788547	0.0242501	0.0996591	0.0136152	0.00536032	0.0201334	0.568065
92.6057	45.3552	48.8929	86.4433	80.4486	89.1769	84.9145	72.3684	74.4898	35.7292	88.8889	78.913	80.5259	56.3878	13.2275	91.0194	1	5	3.374	25.3	0.651267	1	2	0.144369	1216.72	0.434169	6.35735	1.06922	3.70148	0.00343525	0.241498	0.0517434	2.3288	1.12569	0.0104346	0.0628221	0.00957575	0.00369289	0.00811577	0.664162
90.0613	28.0193	44.3891	62.5806	80.4195	62.7049	75.7637	61.9318	65.6398	22.5494	78.2609	45.2854	60.282	59.0283	11.5385	81.4286	1	14	3.374	25.3	0.651267	1	2	0.194237	999.411	0.781749	1.63679	0	3.33249	0.257132	0.170285	0.0599596	2.3766	1.08881	0.0347555	0.096272	0.0265505	0.0247412	0.00336615	0.580956
96.1859	23.8095	44.7552	69.1139	48.0512	87.1257	58.8889	67.1053	59.5506	15.885	0	46.4827	6.54206	71.4976	8	81.8182	1	1	3.374	25.3	0.651267	1	1	0.431947	1263	0.75	0.989707	0	3.95883	0.0328583	0.209422	0.0692795	0.2526	1.04552	0.0423595	0.127474	0.0221694	0.00395883	0.00989707	0.649644
87.1594	47.1429	70	68.5714	45.7143	72.7645	92.7536	94.3478	88.1081	51.4286	100	69.9766	74.656	59.8191	6.18893	52.5963	1	1	3.374	25.3	0.651267	1	5	0.0984631	1565.64	1.42207	0.196192	0.299738	3.96018	0.436201	0.288984	0.0842174	1.3762	0.558317	0.0394565	0.127525	0.018384	0.00915565	0.0219445	0.337596
76.1415	97.1429	94.2857	91.4286	94.2857	72.8571	95.7143	84.2857	92.8571	95.7143	75	95.7143	41.4286	97.1429	7.46269	81.4815	1	4	3.374	25.3	0.651267	0	2	0.769173	1367.74	0	0.943396	0.235849	0.471698	0	0.536132	0.044434	1.06	0.305127	0.0153774	0.0370755	0.0185849	0.00688679	0.00650943	0.405283
98.196	10.8527	45.7447	17.8947	34.5888	90.3138	87.3995	86.9048	80.7692	24.5893	100	84.8785	53.4759	52.8779	14.1304	76.1658	1	3	3.374	25.3	0.651267	0	4	0.299581	1158.89	0.261719	0.990141	0.638325	2.84402	0.00446617	0.25019	0.0435662	1.1867	0.841287	0.0199713	0.0969074	0.0187073	0.00699419	0.00775259	0.759417
94.1467	45.2653	45.4456	30.3117	48.4476	83.0674	86.1101	76.1404	74.9474	27.654	60	70.3458	62.895	55.9373	9.50119	72.2513	1	14	3.374	25.3	0.651267	1	2	0.175113	2457.97	0.349501	1.3511	0.355767	0.773052	0.170826	0.345215	0.0580253	8.6152	0.659611	0.01502	0.0503761	0.011944	0.00624478	0.00477064	0.666229
70.3834	0	49.1353	81.8182	75.5419	76.6223	94.6429	92.4528	88.9831	35.9712	92	83.2368	80.0481	64.1101	13.3333	66.6667	1	5	3.374	25.3	0.651267	0	5	0.0270457	507.166	0.524807	7.06522	1.35326	35.6413	0.00695652	0.0147826	0.051087	0.46	11.2324	0.0241304	0.095	0.0645652	0.446087	0.00326087	0.492174
90.9616	25.9259	49.2034	26.1765	56.3965	85.1485	96.6102	87.8788	80.5825	22.1505		12.8809	63.7681	61.8582	16.6667	81.3953	1	3	3.374	25.3	0.651267	0	4	0.219509	791.224	0.612245	3.86897	1.93449	6.52566	0.0134124	0.17952	0.0580346	0.3877	1.59342	0.030178	0.103946	0.0361104	0.0116069	0.00619035	0.768378
2.89784	2.5974	19.2271	3.1653	29.7703	49.1558	54.5455	69.0141	41.6667	12.7273		25.9203	44.6927	47.8458	25	100	0	5	1.83545	12.7	0.0378836	0	1	0.375092	971.19	0.714286	6.4354	0	0.122579	0.00245158	0.323118	0.0772248	0.4079	0.738751	0.0213288	0.0451091	0.0203481	0	0.000980632	0.343957
2.28929	30.9278	65.173	60.6277	34.2365	18.7846	81.1321	47.0968	80	61.9613		93.1443	75.2562	64.0992	6.06061	90.5028	0	8	2.41156	13.3	0.0375962	1	1	0.136867	945.789	1.40531	1.51814	0	0.597693	0.00197239	0.204232	0.226287	1.6731	0.877506	0.0745921	0.120256	0.0747714	0.000119539	0.00585739	0.20973
8.37876	58.5714	45.7143	38.5714	52.8571	92.8571	97.1429	76.0043	80	51.4286	50	65.7143	80	82.8571	0	54.5455	0	12	3.89459	9.7	0.0757185	1	5	0.269128	1748	0.109153	0.918232	0.204052	0.404415	0.000442521	0.165577	0.208378	4.0676	0.494133	0.0828007	0.104583	0.0285672	0.000147507	0.000122923	0.384526
8.42427	13.4503	55.7143	60	67.1429	90	100	80	91.4286	38.5714		68.5714	71.2839	62.1945	5.21739	73.8295	0	15	2.5636	13.7	0.0937488	0	3	0.0600728	1118.86	0.672107	1.05502	0.675992	1.08237	0.0211003	0.158044	0.254402	3.8388	0.677169	0.0775503	0.0886214	0.074242	0.000312598	0.0118527	0.283891
29.2143	35.7143	41.0742	56.1947	74.0453	99.7634	94.4444	74.2857	79.3103	17.7172		89.2444	88	78.0347	0	57.1429	0	3	3.86825	9.8	0.0598889	1	2	0.676294	976.792	0.614334	1.92173	0.960867	3.37177	0.0108316	0.177498	0.0824598	0.2862	1.01962	0.0237596	0.0793152	0.0614955	0.000698812	0.00139762	0.507687
49.9955	23.5457	57.4234	73.3068	35.208	98.225	76.7568	85.9649	79.5455	50.2041	87.5	96.2536	61.5051	69.6574	20.4545	82.0513	1	6	3.56061	9.8	0.160306	1	3	0.135284	1389.06	1.30611	0.903892	1.15986	5.0294	0.225573	0.409231	0.0553134	2.5003	0.830973	0.0228773	0.0761909	0.0225573	0.008319	0.00187977	0.629924
30.6118	44.2857	45.4846	51.1466	38.2281	85.2481	85.6322	90	88.0184	39.7562		68.928	70.7491	60.9933	8.33333	77.3723	1	7	3.92588	9	0.142383	1	4	0.168157	1005.76	1.37203	7.93874	0.531673	0.672544	0.058893	0.250659	0.0773425	1.1003	1.36097	0.0234482	0.0768881	0.0333545	0.000999727	0.00218122	0.532218
50.1516	60.3774	74.4245	79.5455	95.9955	98.272	91.6667	86.911	82.2454	51.124		98.4063	80.2605	74.6627	16.6667	85.4839	1	7	4.75797	15.8	0.374924	1	3	0.204274	1908.82	1.75966	1.07561	1.34609	5.37488	0.0507434	0.243784	0.0844037	1.5805	0.823186	0.0258779	0.0640304	0.0387852	0.000253084	0.00227776	0.566466
33.3404	56.0494	65.2449	85.5639	85.7015	98.3097	95.5432	87.1981	91.9512	45.756	100	83.6563	77.305	79.9456	7.21925	85.6667	1	10	4.75797	15.8	0.374924	1	4	0.107192	1010.41	0.637506	2.53863	1.25932	3.72303	0.101634	0.242274	0.077613	4.5044	1.10872	0.0258192	0.0593198	0.0401163	0.00261966	0.00834739	0.600169
39.8917	58.1395	76.2687	70.0375	58.195	96.729	97.2028	95.3488	94.8276	44.5772		80.2178	73.5084	77.6842	11.5942	90.9091	1	2	4.75797	15.8	0.374924	0	3	0.235441	1108.12	0.5625	4.65313	1.33954	3.4546	0.0456853	0.269036	0.0555556	0.7092	1.08204	0.0218556	0.0592217	0.0286238	0.00126904	0.00987028	0.677524
93.2812	67.8236	59.9123	68.2133	72.9989	93.3937	88.8706	87.0787	87.9913	56.7207	40	67.3779	73.5227	65.4522	8.07401	83.3688	1	11	4.75797	15.8	0.374924	1	5	0.132694	1105.27	1.3342	0.373317	0.621054	2.68163	0.486543	0.401091	0.0620761	5.1163	1.04794	0.0171217	0.0769892	0.0228876	0.000586361	0.0229854	0.664934
5.97338	62.1622	69.2584	74.9761	83.9641	98.732	94.4882	86.1111	86.3248	58.2638		67.0721	81.8935	74.2222	3.7037	87.0968	0	7	4.75797	15.8	0.374924	0	2	0.171088	1114.07	0.155862	1.37118	1.91748	0.693327	0.0115142	0.147146	0.164232	1.6154	0.917921	0.029095	0.0604185	0.0401758	0.000185713	0.0015476	0.36833
86.1749	50.1873	57.9038	68.268	78.7816	96.8467	87.4046	90.5405	83.3837	40.0747		77.7152	71.1189	63.403	7.29927	88.1226	1	7	4.75797	15.8	0.374924	1	4	0.159125	1174.25	0.661479	1.52427	1.04241	4.02883	0.289446	0.3196	0.0740598	1.8107	1.05882	0.017728	0.0841663	0.0214282	0.001215	0.0151875	0.57602
9.27162	62.7907	42.1369	65.8072	85.8616	95.9364	82.0359	88.2353	88	55.2361		94.7162	82.821	63.3392	16.6667	78.5714	1	1	4.79064	9.8	0.087443	1	2	0.270446	1044.27	0.535878	1.19152	1.42178	3.02632	0.0190058	0.213596	0.156579	0.684	0.997151	0.0586257	0.0894737	0.0596491	0.000146199	0.000877193	0.390205
61.6185	2.83019	57.8199	46.6556	46.7849	90.9206	84.7059	96.2441	85.8382	27.0736	100	67.4939	69.6187	52.2279	8.83721	69.1765	1	4	1.76164	17	0.334705	0	6	0.18859	1128.06	0.40812	0.994444	0.823968	2.11201	0.0990655	0.264238	0.0923728	1.5838	0.71999	0.0256345	0.112767	0.0358631	0.00107337	0.0136381	0.399987
61.9126	14.2857	77.1429	78.5714	80	78.5714	92.8571	92.8571	82.8571	61.4286	100	60	74.0199	56.2612	10.1449	73.1544	0	6	3.86954	38.2	0.778109	0	5	0.134154	758.218	0.83516	0.816839	0	5.16808	0.0169651	0.323468	0.145963	1.5915	0.868954	0.0689915	0.215206	0.0779139	0.00942507	0.0042727	0.36984
84.3713	53.4591	52.1957	63.0132	42.5789	86.3018	76.8382	78.481	58.6907	66.1161	92.3077	15.9847	50.6159	57.2614	9.17722	74.4186	1	18	3.65822	10.3	0.322852	0	6	0.402826	776.476	1.24374	0.843797	1.522	6.97212	0.272319	0.294379	0.124467	1.7362	1.16643	0.121357	0.156491	0.0223477	0.0146872	0.0177399	0.321449
82.3497	37.6147	45.9902	65.6057	70.6716	78.4741	84.7545	87.8914	72.8873	29.6443	100	80.905	72.5549	53.2325	5.18868	39.5288	1	22	6.24237	15	0.355719	0	6	0.433254	1243.22	0.646688	0.289267	0.135752	2.96625	0.0741436	0.136412	0.207562	1.9705	0.620856	0.0414108	0.167318	0.0359807	0.00126871	0.0101497	0.185638
77.4831	47.1429	50	54.2857	84.2857	92.8571	97.0588	88.8889	91.5663	31.4286		72.8571	71.4286	71.4286	14.2857	96	0	6	6.24237	15	0.355719	1	2	0.404368	963.281	0.984375	0.253447	0	1.44972	0.0183496	0.475365	0.0933698	0.9864	0.62928	0.0261557	0.123682	0.0172344	0.00101379	0.0014193	0.455697
55.7449	25.641	69.9349	69.6846	84.0534	90	93.5484	84.8303	88	75.3023	100	87.0746	81.1072	71.5654	5.26316	85.2459	0	6	1.73864	20.5	0.396736	1	3	0.103939	742.219	1.45069	2.05522	0	3.49803	0.0652896	0.125078	0.145215	0.9634	1.94436	0.0734897	0.2213	0.0654972	0.0316587	0.00197218	0.199502
61.6455	72.0183	36.3551	86.7242	85.385	96.0393	90.6593	81.5199	83.4227	36.2127	76.4706	81.8014	68.9163	58.5622	7.69231	92.8161	0	13	2.60285	21.1	0.449029	1	7	0.165768	1000.85	1.29689	1.73358	0.304064	6.15696	0.00319199	0.226906	0.1372	3.6341	1.25937	0.0320575	0.176577	0.0668941	0.00533832	0.00143089	0.320712
66.5289	25.5014	37.9432	71.4286	62.8571	75.6666	89.6764	49.5169	95.9016	35.3127	100	71.6244	66.5609	57.5618	100	95.1613	0	10	5.0093	18.3	0.476972	1	4	0.101723	921.365	0.610511	0.935551	0.152593	4.45653	0.024948	0.201237	0.157898	3.7518	1.37878	0.0484567	0.186897	0.0615704	0.0258276	0.000106615	0.287835
61.8581	17.1171	54.6521	60.2622	76.0853	98.1484	71.7105	88.665	74.7845	40.1346	98	62.1091	64.4463	61.3332	8.33333	48.3871	1	6	5.26299	10.9	0.310931	1	6	0.246521	1437.21	1.14858	1.14051	0.637949	5.42564	0.238523	0.124595	0.0958769	2.4375	0.892571	0.0446359	0.153272	0.0513641	0.0486154	0.00246154	0.208246
55.5463	23.219	42.239	46.4309	64.4585	67.0264	78.9474	78.5436	74.3112	44.7008		35.5081	74.8262	58.6195	13.3333	88.2979	0	13	4.91922	21.7	0.402564	1	3	0.144267	945.563	1.46758	0	0	2.94171	0.0670276	0.417795	0.113842	2.7705	1.10875	0.040462	0.131926	0.0408951	0.00205739	0.00216567	0.37791
72.3208	44.6429	45.1243	89.8756	76.9604	73.2552	89.7959	96.5517	59.9099	20.5591		20.1987	68.9879	58.8689	7.74194	54.8105	1	4	2.91616	15	0.224929	0	4	0.309185	710.635	1.16295	0.0181028	0.603427	4.18175	0.20601	0.292904	0.141202	0.8286	1.06062	0.0526189	0.157495	0.0696355	0.00217234	0.0370504	0.426261
37.712	24.7863	55.0655	62.0065	73.1478	90.5456	94.6565	81.1535	80.6418	31.1428	100	31.5501	67.99	56.182	5	95.8333	1	12	2.91616	15	0.224929	1	5	0.238628	1333.04	1.44843	1.36632	0.840219	3.36397	0.0788228	0.261474	0.127348	3.2313	0.765734	0.0480302	0.117228	0.0361464	0.00591093	0.000866524	0.344629
48.6389		29.8128	2.22222	21.8096	84.3228	100	86.1272	75.7895	17.1995	0	72.926	64.1026	64.5597		100	0	2	2.39971	13	0.295265	1	3	0.510123	1275.17	0.372414	0	0	1.35208	0.0478637	0.03894	0.113575	0.3698	0.671295	0.0616549	0.191725	0.063007	0.000811249	0	0.143591
19.6622		32.8571		84.2857	75.7143	100	91.4286	100	31.4286		90	50	47.1429	0	100	0	2	2.75031	14.6	0.152524	0	3	0.545891	1049.55	0.227273	0.866176	0	2.92334	0.00303162	0	0.044175	0.2309	0.52805	0.0207882	0.19359	0.0502382	0.000866176	0.00129926	0.0762235
88.8418	23.7736	37.2158	41.5442	50.7224	91.4741	93.1034	65.5	70.4724	28.5281	50	18.4061	58.7618	51.0563	1.53846	90.0585	0	11	2.27524	22.7	0.665882	0	7	0.361042	1126.39	1.1931	0.664935	0.5	6.01818	0.0181818	0.334909	0.144675	1.925	0.889945	0.0274805	0.152987	0.0275844	0.00197403	0.00337662	0.413455
26.4578	0	15.2722	9.21986	42.4271	87.9217	85.7143	75	52.459	22.4771		22.2501	63.5593	46.1337	0	90.9091	1	2	3.09288	14.9	0.138878	0	1	0.471806	804.167	0.559028	1.3601	0	1.7487	0.0181347	0.0777202	0.163212	0.2316	1.06904	0.0362694	0.161485	0.0621762	0	0.000863558	0.215458
44.6456	0	58.9115	19.6203	33.9969	90.2063	92.4242	82.6531	82.6409	54.0791	0	12.3643	71.1172	61.9883	14.8148	88.8889	1	5	4.18753	16.4	0.568904	0	4	0.0329187	555.155	1.01836	0.648772	0	1.43112	0.00356189	0.104948	0.334309	0.7861	4.09363	0.104948	0.222491	0.0637323	0.000508841	0.00343468	0.173896
80.3544	33.142	48.9932	63.6286	52.9998	90.9972	94.3939	85.6287	78.9474	36.9929	100	58.9982	71.981	65.7976	9.44206	56.8627	0	25	4.18753	16.4	0.568904	1	4	0.160471	1054.61	0.874357	0.752345	0.288462	3.91745	0.148874	0.484765	0.0652533	5.33	0.788763	0.0181051	0.0857974	0.015122	0.00934334	0.0087242	0.497317
99.7339	33.3333	44.2857	55.7143	60	84.2857	91.6667	80	75	31.4286		57.1429	64.2857	60	9.30233	67.0588	0		4.18753	16.4	0.568904	0	0	1			0	0	5.72435	0.98723	0.0708939	0.0140907	0.2271	0.626867	0.00440335	0.128137	0.00968736		0.0189344	0
63.4126	16.6667	48.9809	56.9656	58.5691	95.0398	86.4198	73.6842	90.6574	52.7876		40.5449	22.4952	68.3587	22.5806	87.0968	1	9	3.36691	15.6	0.313096	0	3	0.358259	882.826	0.957971	0.759255	0.410408	2.47476	0.147501	0.337437	0.0678815	1.2183	0.742158	0.0373471	0.127801	0.0393171	0.000902898	0.00254453	0.442666
68.3059	27.9503	55.4507	44.7664	50.5212	93.6227	81.3433	74.3284	80.402	40.6865	93.3333	71.8966	71.6531	54.1267	9.13043	71.1615	1	4	2.60717	20.4	0.545309	1	4	0.0958238	979.056	1.46283	3.39694	0.127096	5.82332	0.052291	0.245411	0.120296	1.5146	1.09088	0.0377657	0.131124	0.033012	0.0211937	0.0290506	0.36848
54.4159	6.25	44.9764	57.1429	65.7143	97.001	78.7879	69.5652	62.7907	10.9864	100	72.99	55.3753	40.9856	0	63.6364	1	4	2.20481	10.7	0.288896	0	2	0.0843183	1034.83	0.348341	1.1564	0.114495	18.4452	0.111747	0.0856423	0.0345775	0.4367	2.71214	0.0196932	0.106022	0.0341195	0.134417	0.00206091	0.162354
65.8871	72.8972	43.1168	50.3531	91.9985	86.8809	88.785	83.5165	79.7251	24.2857	100	56.9884	59.2617	58.7484	10.8787	67.9335	1	4	2.20481	10.7	0.288896	1	3	0.321517	958.113	0.839623	0.196928	0	1.47696	0.0407641	0.181272	0.107917	1.0156	0.783843	0.03141	0.163844	0.0456873	0.00049232	0.0239267	0.39809
38.2437	43.4077	49.7552	47.4781	57.5982	90.9808	69.5219	75.7576	66.3136	41.2846		76.1048	66.0802	71.67	10.989	43.8596	0	28	2.19202	12.2	0.0561157	1	6	0.33139	722.794	1.03256	0.161677	1.22529	0.105363	0.087124	0.345662	0.136935	2.7524	0.922843	0.0297922	0.0566415	0.0377125	0.000145328	0.00330621	0.275759
53.9669	37.5	50.9776	66.2428	66.4263	74.0294	98.4848	88	80.3797	36.2649	100	66.4889	61.3666	65.1082	9.09091	65.3846	1	4	4.59112	9.9	0.167491	0	6	0.301163	1498.24	1.551	0.618153	1.35955	4.28404	0.209155	0.246401	0.0503912	1.278	0.712164	0.0190141	0.0597809	0.0213615	0.00978091	0.00258216	0.300861
28.7827	84.5794	38.8678	70.4988	41.8858	89.2675	68.2008	81.7073	58.6667	28.7109	50	92.4458	67.8832	58.8162	14	84.106	1	6	4.25154	14.5	0.194136	1	5	0.398754	1434.16	1.93958	0.090276	1.27891	0.722208	0.0539077	0.387413	0.0624194	1.1631	0.624033	0.0229559	0.0728226	0.0321554	0.000515863	0.00429886	0.404093
28.177	51.4286	67.1028	30	28.5714	89.6041	75.7143	67.1429	84.2857	42.8571	100	58.5714	74.0331	71.4286	3.86266	72.8571	0	10	3.34113	7.9	0.123288	0	3	0.184153	680.245	1.24245	0.150006	0	0.714029	0.198188	0.342134	0.186127	1.6666	0.866789	0.0573623	0.0721829	0.0685227	0.000600024	0.0137405	0.215709
2.2409	27.4725	46.3105	72.5869	70.7711	92.3077	63.9175	76.7442	78.9168	60.7313		69.4782	63.4682	62.9832	11.3208	85.0633	0	3	2.518	24.1	0.0341441	1	2	0.358122	776.415	1.54623	0.267315	0	2.07169	0	0.324058	0.115431	0.823	0.748349	0.036452	0.0998785	0.0400972	0	0.0256379	0.496841
3.66124	40.4762	55.635	82.1248	66.2127	73.6189	85.1064	87.987	85.9649	54.7085		96.4876	75.6869	58.0791	25	88.8889	0	2	2.518	24.1	0.0341441	0	3	0.368409	861.905	1.63016	1.98895	0	4.83425	0.00294659	0.148435	0.171271	0.543	0.744589	0.0633518	0.229282	0.126519	0.000184162	0.00128913	0.309208
24.1961	66.4516	57.7187	52.9371	36.3408	90.512	92.5373	81.7121	79.5775	69.4686		78.2125	79.1455	79.1227	7.05882	80.7018	0	7	2.55544	24.2	0.0661575	1	2	0.310508	693.084	1.45965	1.0395	0	6.94906	0.154366	0.244699	0.167464	0.962	0.946499	0.0735967	0.14948	0.0841996	0.000727651	0.0176715	0.356341
17.4031	32.8571	82.8571	80	82.8571	95.3376	97.1429	98.5714	95.7143	65.7143	100	70	63.0107	65.7143			0	14	4.69017	15.1	0.435942	0	3	0.225097	1414.46	1.57845	0.0968927	0.253091	1.93451	0.114066	0.264617	0.0251253	2.993	0.406381	0.0235215	0.0920147	0.0314066	0.00517875	0	0.376412
8.24571	28.2609	54.2857	64.2857	95.7143	91.4286	100	71.4286	81.4815	41.4286		85.7143	62.8571	52.8571			0	1	4.69017	15.1	0.435942	0	1	0.797983	1246.21	2	0	1.38351	5.31267	0.0403984	0.34477	0.0486995	0.1807	0.775115	0.0210293	0.101273	0.0741561	0	0	0.326508
36.5362	24.2857	61.4286	80	97.1429	93.7294		96	94.2857	22.8571		91.4286	74.0614	45.7143			0	1	4.69017	15.1	0.435942	0	1	0.539014	1533.73	1.86145	0	0.57934	1.96386	0.0278869	0.283189	0.0216025	0.2546	0.435293	0.0416339	0.122545	0.0298507	0.000392773	0	0.381383
67.8509	18.4524	39.2823	74.0898	93.6728	89.2263	88.9013	80	84.121	19.7101	50	86.871	58.8292	46.8864	11.1628	70.8861	1	14	4.69017	15.1	0.435942	0	4	0.588862	1146.11	0.0612656	0.831721	0.54862	3.81044	0.143098	0.135115	0.045648	2.8435	0.581379	0.0208546	0.112643	0.0309126	0.00365746	0.00763144	0.246633
72.5027	50	33.5107	91.9732	99.9224	98.1628	95.3271	94.7368	92.8058	34.9531	100	91.6455	65.327	50.1466	7.89474	60.0823	1	3	4.69017	15.1	0.435942	1	5	0.563825	1348.25	0.31746	0.0294325	0.882976	3.164	0.169531	0.110019	0.0767601	1.6988	0.613539	0.012656	0.0987167	0.0115964	0.000882976	0.00665175	0.179833
67.9348	45.7627	47.1653	84.6462	47.4769	95.1016	84.9624	65.1163	72.1649	74.8622	100	39.8442	72.9475	63.0062	3.62694	66.4141	1	2	4.69017	15.1	0.435942	1	1	0.392609	1745.44	0.504854	0.695294	0	1.39059	0.336189	0.142063	0.0476138	0.8989	0.50356	0.0303705	0.0991211	0.011236	0.00166871	0.0424964	0.225609
54.6405	0	68.171	96.1538	96.0293	92.0892	100	90.9091	93.0556	20.9877		84.5951	54.0816	43.4848	83.3333	72.2222	1	2	5.49285	13.5	0.286646	1	4	0.89115	1318.33	1.28333	1.26422	0.259166	10.1138	0.00859671	0.0831858	0.0326169	0.3955	0.664498	0.0265487	0.0730721	0.0424779	0.00151707	0.00303413	0.293047
72.8043	55.7143	45.7143	51.4286	70	50	67.1429	72.8571	85.7143	17.1429		51.4286	67.297	44.5441	14.2857	69.7674	1	3	5.49285	13.5	0.286646	0	4	0.642761	807.724	0.631872	0.47816	0.430775	3.38158	0.18015	0.16895	0.118635	1.1607	0.477553	0.0966658	0.192212	0.0152494	0.00224003	0.00180925	0.277677
61.5579	28.7879	45.1546	94.791	96.6221	86.3078	90.678	65.1786	70.2206	49.3834	100	86.0334	65.7439	60.5278	2.12766	78.0952	0	3	1.17948	25.2	0.452212	1	4	0.455655	1028.22	0.710167	0.641972	0	1.91854	0.0141677	0.317739	0.076889	0.6776	0.777227	0.0492916	0.128099	0.0520956	0.000295159	0.00693625	0.323052
8.04264	22.1402	43.5814	90.6948	90.3989	93.4176	97.2603	80.2564	84.7953	45.5671	0	66.5562	83.3333	68.7604	7.277	89.2966	0	7	2.72596	21.5	0.0788972	0	3	0.161285	729.056	1.21425	0.775374	0	2.95418	0.00992479	0.300147	0.183221	1.2897	0.944091	0.0721873	0.112662	0.0726526	0.000852912	0.0319454	0.374118
4.7619	14.7541	26.2163	13.3403	51.6981	98.9999	76.5487	72.5327	80.5386	44.6966		71.9936	83.4137	64.0049	12	93.4783	1	16	1.41435	19.2	0.0470095	0	6	0.221966	991.696	1.36935	0.300111	0.0532697	1.80067	0.0115543	0.227814	0.203865	3.3321	0.58585	0.067495	0.140152	0.0877525	0.000360133	0.000750278	0.252213
40.9492	37.1534	50.1104	78.4532	84.0068	90.9466	89.8551	84.6354	85.5285	31.5345	50	88.6136	66.021	60.8474	10.8197	72.6517	0	43	5.7001	14.8	0.172095	1	6	0.15391	1137.04	1.06293	4.9297	0.118546	2.58372	0.125013	0.31999	0.0618993	7.824	0.710686	0.0345731	0.0889698	0.0456416	0.00631391	0.00777096	0.428809
29.4308	7.14286	44.5431	55.511	95.2548	98.111	78.2609	87.6404	81.1189	36.0718		89.6639	71.0074	55.0914	37.5	81.8182	0	3	0	42.7	0.325132	0	2	0.688474	619.132	1.01578	0	0	0	0.0143358	0.173304	0.175534	0.3139	0.806289	0.0430073	0.136349	0.0621217	0	0	0.251354
12.9405	21.9355	19.6726	75.0398	93.3542	91.1269	69.863	81.1594	75.905	36.6892	100	72.5743	84.8542	70.2412	0	100	0	4	2.83393	11.5	0.202054	0	3	0.178058	1097.93	1.66769	0.599763	0	1.7958	0.00320803	0.169189	0.222261	1.4339	0.58999	0.0848734	0.145408	0.0559314	0.000348699	0.000557919	0.262292
4.95474	16.6667	44.1473	63.775	97.8896	84.6727	84.375	92.418	80.8554	24.1565		81.0218	74.4227	83.0209	5.26316	89.7959	0	16	0.978899	19.3	0.0880792	1	3	0.231971	1054.03	2.03058	1.2089	0	0.967118	0.00880077	0.236073	0.166828	1.034	0.805486	0.0553191	0.123888	0.0662476	0.000193424	0.00183752	0.287041
1.14286	13.1579	70	57.1429	61.4286	92.8571	84.6774	87.5	86.1789	44.2857		50.3926	73.4491	71.4286	0	100	0	1	0.231976	22.7	0.0667162	0	3	0.526125	826.125	0.681661	1.04712	0	3.71728	0	0.188272	0.124188	0.4775	0.590645	0.045445	0.0936126	0.0605236	0	0.00272251	0.200628
6.75131	12.5	14.2857	22.1277	37.7592	70.658	79.1667	91.2568	83.9196	35.9025		69.8056	72.5806	42.9275			0	2	1.25565	22.1	0.0750879	1	4	0.53552	714.306	0.98017	0.991473	0.743605	3.27186	0.00515566	0.199088	0.0931985	0.5043	0.786686	0.0335118	0.125917	0.0711878	0		0.310133
10.8154	17.3913	27.4534	27.99	53.6341	58.5714	81.1881	89.6755	83.2593	24.2857	100	80	68.5714	70.9618			0	6	2.68304	16.2	0.0481159	1	0	0.273728	942.337	0.76884	0	0	0	0.0361218	0.121934	0.148171	1.1129	0.548855	0.056519	0.151766	0.106299	0.000988409	0	0.280708
37.4156	50	48.6628	78.7316	61.0438	89.5457	94.1176	90	91.8269	58.7102		74.4681	68.2842	71.0593	0	88.8889	1	3	2.12489	10.3	0.279292	0	4	0.261257	822.351	0.618377	1.96799	0	4.84196	0.106604	0.173646	0.0692571	0.9934	0.602118	0.0172136	0.109825	0.0730823	0.000100664	0.00120797	0.283169
0.810358	9.70874	57.6321	93.1204	98.5826	99.2546	77.2727	81.6964	85.3801	54.2714		95.0769	75.089	85.6636		100	0	6	2.27822	22	0.0247414	1	3	0.282112	1185.21	2.15011	0.940585	0.35854	1.77407	0.000279382	0.243621	0.131961	1.0738	0.719743	0.0577389	0.106817	0.131961	9.31272e-05		0.295493
92.4737	6.81818	42.9804	48.9295	30.9212	86.1197	91.9949	89.1603	82.8181	25.9366	100	32.0258	60.3312	45.2583	11.1542	51.1211	1	9	4.17289	20.8	0.638299	1	3	0.173352	1244.21	0.505722	0.564232	0.878628	2.48598	0.130729	0.250544	0.0669119	5.6537	0.553002	0.022074	0.116826	0.0164848	0.016414	0.0180413	0.324478
94.6761	12.3839	44.9137	82.4344	88.1392	86.7814	92.228	78.2178	80	21.9056	100	93.6021	52.6278	42.7511	14.8	69.1057	1	6	4.17289	20.8	0.638299	1	6	0.480119	1221.11	0.222222	0.181984	0.606612	2.2748	0.0124962	0.3138	0.0731574	1.6485	0.627604	0.0226266	0.0945102	0.0323324	0.00952381	0.0148013	0.450167
81.8116	30	24.502	20.3791	44.4749	67.6783	84.6154	66.6667	81.25	12.8		53.6522	83.6364	31.8182	0	91.3043	1	1	4.17289	20.8	0.638299	0	1	0.838625	521.933	0	0	2.49288	7.12251	0.146724	0.203704	0.0320513	0.1404	0.824961	0.0206553	0.0797721	0.00641026	0.00498575	0.0014245	0.264957
18.1796	54.5455	38.5714	67.0554	76.5413	85.6944	84.6154	79.021	81.8182	37.1429		68.3439	76.8031	47.3451	8.33333	73.3333	0	3	2.6102	9.7	0.149642	1	3	0.487194	813.944	0	2.27606	1.21145	4.60108	0.127998	0.108908	0.0912873	0.4086	1.04257	0.0445423	0.126774	0.0748899	0	0.00293686	0.162017
28.2483	15.8879	39.2899	39.3091	81.2454	96.9451	98.3607	93.6364	82.7586	56.0403	75	86.1981	49.5627	52.1116	8.08081	68.8742	0	5	8.47458	14.8	0.110044	1	6	0.403097	669.045	0.927676	1.72961	0.720669	5.31133	0.113433	0.316229	0.0572211	0.6938	0.78576	0.0283944	0.10392	0.0340156	0.00201787	0.0141251	0.318536
46.3193	57.2614	22.8909	64.6089	42.3222	81.0345	88.3117	62.1622	64.2857	14.749		40	81.2332	66.3462	22.2222	88.2353	0	7	7.46211	5.2	0.147476	1	2	0.123372	880.773	1.50153	12.8494	0	6.39871	0.0112035	0.554516	0.0354585	0.8658	0.895578	0.00693001	0.0451605	0.00854701	0.0001155	0.002079	0.496304
67.7479	21.4286	52.8571	37.1429	87.1429	88.5714	87.1429	78.5714	71.4286	60	100	40	75.7143	51.4286	7.14286	62.1359	0	7	0.819723	16.3	0.660983	0	4	0.503115	898.229	0.497143	0.127235	0.413512	2.99001	0.024429	0.265666	0.110503	1.5719	0.597499	0.0233475	0.126408	0.0288186	0.000381704	0.00445321	0.300019
89.3049	39.4358	50.1166	96.4861	96.4603	98.6246	95.6192	85.4478	87.1158	29.441	100	97.9972	68.0928	64.1916	7.37148	66.8449	1	17	3.64239	16.3	0.717591	1	6	0.191035	1511.56	0.639928	0.641187	0.528367	3.26946	0.687545	0.376401	0.0488599	7.5563	0.740714	0.0135384	0.102008	0.0170851	0.0179585	0.013631	0.317669
84.0739	34.2404	45.305	51.8221	60.1308	90.5026	90.5803	77.0563	72.7924	12.8966	22.2222	96.4564	59.2342	61.5531	8.57418	77.7717	1	15	3.64239	16.3	0.717591	1	3	0.0886743	1429.63	0.592191	0.538646	0.735897	1.20626	0.0979122	0.464055	0.0483264	6.5906	1.26306	0.0119868	0.0787789	0.0129123	0.000880041	0.0155069	0.342336
63.1455	38.5321	36.08	58.2562	72.1894	72.8016	75.4386	77.2727	72.2892	23.3831		81.9635	59.0664	55.7143	9.67742	70.3704	1	12	3.17622	9.9	0.515318	1	3	0.194968	1369.23		1.72285	0.93633	2.92135	0.265094	0.284869	0.0543071	1.335	0.699536	0.00794008	0.0956554	0.00966292	0.000449438	0.00464419	0.231086
64.9783	28.5042	66.8389	74.1728	67.8061	82.2902	85.0563	91.4863	88.7234	31.4692	100	65.2743	67.9159	62.0703	7.53065	67.7485	0	16	4.28733	24.9	0.435642	1	4	0.210307	1275.08	0.238402	0.0951716	0.174682	0.855339	0.265155	0.370398	0.103797	4.1504	0.54488	0.0433211	0.113459	0.0475858	0.000939668	0.0126494	0.315705
97.7372	85.7143	97.1429	94.2857	90	94.2857	90.3226	95.7143	90	80		42.8571	71.4286	74.2857	4.82456	68.7919	1	5	2.36891	29.1	0.906883	1	5	0.494337	1219.96	0.951358	0.533347	0.485449	4.31856	0.949979	0.291477	0.134165	1.9312	0.730835	0.031017	0.152133	0.0105634	0.000310688	0.0117026	0.0152237
96.1996	49.3289	79.3134	97.5168	86.2057	99.4316	89.0351	88.024	93.1361	74.3816	100	95.2349	68.4035	67.8331	7.87992	82.6601	1	5	2.36891	29.1	0.906883	1	5	0.284587	1070.07	0.869052	0.614936	0.634105	5.60497	0.483147	0.386413	0.0573532	3.2605	1.02613	0.0253029	0.177365	0.0100291	0.000674743	0.0161938	0.300567
25.3747	17.1429	27.1429	14.2857	21.8462	94.2857	74.2857	90	84.2857	12.8571		73.3536	68.5714	59.0269			0	3	0.501266	9.2	0.331136	1	2	0.29058	1843.49	0.313972	0.745125	0.127736	2.55471	0.0663374	0.295836	0.106446	1.1743	0.429542	0.0260581	0.0797071	0.0703398	0.000255471		0.143745
42.7349	11.3636	36.7577	83.8448	71.6483	92.5855	78.7234	70.8333	68.662	23.0432		98.6316	61.7705	49.5612	2.5	72.8571	0	4	2.22486	17.1	0.300059	1	3	0.418366	1388.09	1.8408	1.27007	1.00034	2.97341	0.134738	0.216804	0.0968482	1.1771	0.742932	0.0251465	0.13134	0.0407782	0.00118936	0.00339818	0.174072
29.7153	36.9231	8.1803	23.7873	86.9897	86.8982	85.1852	73.5119	79.9331	12.5531	0	80.6418	58.2437	60.6471	0	100	0	7	0	25.8	0.594298	0	4	0.501898	1137.54	1.20154	0.946714	0.540979	0.676224	0.0351636	0.190425	0.282797	0.7394	0.588232	0.0523397	0.108061	0.0760076	0.000405734	0.000811469	0.0896673
98.5376	52.4164	58.9245	29.432	46.6357	90.8982	98.1132	92.3077	87.5	30.9835	100	75.396	64.2452	52.2593	7.43626	70.9253	1	3	3.4039	16.3	0.702136	0	5	0.345614	1250.63	0.368129	0.705645	0.201613	1.73387	0.252379	0.485726	0.0237903	2.48	0.637047	0.00370968	0.0789516	0.0227823	0.000322581	0.0564516	0.310363
76.4863	28.5714	78.8813	92.4051	93.7647	95.4853	100	91.6667	84.6154	47.4339	100	98.6211	67.5824	60.1113		100	1	2	3.4039	16.3	0.702136	0	1	0.725114	2009.7		0	1.96019	2.80458	0.320265	0.139626	0.0759952	0.3316	0.725341	0.0208082	0.11339	0.013269	0.000904704	0	0.128468
87.9062	8.95522	18.2849	78.5714	26.1164	100	81.8182	93.3333	75.2688	55.2439	66.6667	38.6941	73.216	52.0944	4	94.1176	1	2	3.4039	16.3	0.702136	0	3	0.160405	1369.63	0.17762	1.29685	0.972637	3.24212	0.559331	0.220075	0.0545973	0.7711	0.525513	0.0186746	0.137466	0.00713267	0.000907794	0.00337181	0.118532
93.3952	4.62963	61.2154	73.7795	77.6748	90.9885	88.4058	61.3333	80	22.6244	100	83.5515	47.5309	58.8296	9.09091	48.7603	1	2	3.4039	16.3	0.702136	0	3	0.653635	872.558	1.06202	0.870647	1.37704	3.60697	0.1043	0.355899	0.100036	0.5628	1.23986	0.0230988	0.0875977	0.0271855	0.0021322	0.00586354	0.543532
66.8864	17.9487	24.5651	85.0467	94.2305	88.745	92.3077	50	71.1443	10.9734	57.8947	99.7601	59.7351	45.3386	33.3333	44.4444	1	7	3.4039	16.3	0.702136	1	2	0.880312	1347.64	1.19861	2.47346	0	4.63774	0.0395754	0.163145	0.0276203	0.9703	0.385856	0.023704	0.067711	0.0402968	0.0103061	0.000309183	0.223848
59.5502	72.0081	66.0079	57.9886	91.0045	90.9868	95.045	71.4286	62.9771	41.974	64.2857	52.9948	53.6058	72.7564	8.80829	32.2314	1	7	3.18787	8.2	0.397467	0	1	0.148654	1203.06	0.265306	0.371077	0	3.34676	0.359344	0.44501	0.0458015	1.4148	0.652879	0.0659457	0.115352	0.0166101	0.0246678	0.0135708	0.346551
57.1447	69.3467	45.6865	84.1547	70.6592	60.2865	88.1356	73.7705	73.1518	5.18807	50	79.8474	51.7039	68.3311	7.35294	30	0	2	2.01782	9.7	0.381225	0	3	0.343333	1261.5	0.373802	0.29125	0.569837	1.18399	0.00671141	0.345448	0.0491326	0.7897	0.531894	0.0251994	0.114094	0.0165886	0.000886413	0.00861087	0.291756
98.1126	70	55.7143	78.5714	91.4286	94.2857	98.5714	76.4706	90	54.2857	100	7.14286	78.5714	70	0	73.3333	1	9	2.45251	22.7	0.876754	1	6	0.287913	1008.84	0.266667	0.0606878	2.18645	10.3675	0.477276	0.271679	0.245111	1.483	1.38936	0.038031	0.162711	0.0257586	0.0455158	0.000809171	0.228523
95.8914	44.9275	49.7033	46.6445	55.2313	90.9454	77.0115	87.1935	64.268	35.1801	61.5385	0	51.2731	62.5167	4.65116	61.1111	1	5	2.45251	22.7	0.876754	1	6	0.314889	841.689	0.435967	1.04241	0.689544	6.06345	0.635092	0.124377	0.170023	1.5445	0.972689	0.0388475	0.250955	0.0108773	0.00116543	0.00284882	0.11078
94.0172	0	47.9657	80.5781	86.7654	94.3187	88.3721	87.0968	88.6598	18.7419	0	87.6327	60.7704	51.9183	0	67.5	0	17	2.45251	22.7	0.876754	0	5	0.427472	1112.76	0.118451	3.37257	0.885363	14.2375	0.518833	0.198055	0.073695	0.977	1.0288	0.0119754	0.141658	0.00767656	0.000614125	0.00184237	0.0345957
55.8993	13.1579	34.3357	0.893655	22.9042	81.9252	70	89.1892	64.1509	4.45633		86.7397	59.1121	42.4714	5.88235	84.9057	0	3	1.78934	11.1	0.286492	0	2	0.383114	1409.09	0.275482	2.02346	0.899316	2.97165	0.150929	0.348387	0.0899316	0.5115	0.549687	0.0205279	0.0789834	0.0766373	0.000782014	0.00332356	0.304008
88.3834	19.1638	73.3962	81.189	82.9679	90.9091	96.2766	96.3855	89.3939	33.6602	100	82.8618	61.3321	55.6061	4.46927	76.3547	1	5	4.22942	8.3	0.659438	1	4	0.208453	1237.22	0.685734	0.793424	0.643587	5.44552	0.393801	0.352246	0.0659855	1.7519	0.852183	0.012729	0.12632	0.00422399	0.00930418	0.0108454	0.277698
66.0559	3.92157	29.3548	2.91363	55.0084	79.2889	75.8389	86.5385	79.5724	15.2416	100	86.646	64.6446	58.7885	0	85.7143	1	7	3.58193	12.9	0.422289	0	3	0.30911	1337.46	0.556631	0.437898	0.769036	2.97843	0.150188	0.0988709	0.0778083	1.3816	0.702288	0.0363347	0.135206	0.0390851	0.00238854	0.000289519	0.103214
62.1858	15.7407	57.7443	38.4728	38.2193	83.042	58.2524	68.254	65.2174	37.798	0	82.4649	57.71	49.4113	3.33333	53.5433	0	11	1.91608	17.1	0.584068	0	4	0.222742	1112.12	0.259486	1.92604	1.71005	1.65089	0.119635	0.215111	0.0920647	1.8172	0.631818	0.0133172	0.094431	0.00918996	0.000220119	0.00324675	0.195961
47.8547	11.8943	45.19	16.8987	50.9185	70.6398	86.25	83.7838	50	13.2911	93.8462	31.506	44.2238	50.7205	10.8108	42.9907	1	7	4.08097	17.4	0.422215	0	3	0.0444376	643.226	0.545906	1.31163	0.295116	9.64432	0.0341023	0.511303	0.0253067	1.2961	1.18338	0.0158938	0.043438	0.0330221	0.0797006	0.0368027	0.613919
59.8585	38.4615	78.2827	70.7077	56.6773	89.3207	87.3684	83.0882	75.4144	24.3958	80	74.4737	77.6253	57.2576	10.6459	60.8025	0	8	4.08097	17.4	0.422215	0	5	0.149716	1245.15	0.404313	0.395064	0.541184	2.81957	0.284176	0.311722	0.0440524	1.8478	0.741699	0.0145037	0.0951402	0.0198073	0.000595302	0.0447018	0.284392
78.6421	61.1486	36.5122	23.0186	70.765	93.7067	91.0377	82.8157	73.7615	24.3431	0	22.927	73.9147	59.039	8.75912	34.3478	0	7	1.4593	21.6	0.657035	1	4	0.335239	1462.41	1.14501	0.237982	0.934079	0.892432	0.299857	0.297953	0.116294	2.5212	0.696036	0.0232429	0.155164	0.0207441	0.000317309	0.00543392	0.248096
85.161	39.8572	71.9562	81.9975	81.7792	95.7562	85.4864	79.5918	74.4186	53.8684	90.4348	90.7024	61.027	53.0774	7.7141	75.2077	1	34	2.9031	16.6	0.696164	1	5	0.0595479	1000.79	0.199161	3.99324	0.194911	4.7875	0.429135	0.485533	0.0273947	10.2611	1.22635	0.0107883	0.0510861	0.00805956	0.046915	0.0444787	0.38719
78.4257	83.871	69	83.3669	55.7883	43.5701	96.2963	86.4865	88.6364	50.247	50.9434	46.9895	71.8112	57.2468	0	51.1628	1	4	2.9031	16.6	0.696164	0	5	0.264665	1890.73	0.323777	1.33785	1.24643	10.6671	0.16625	0.169996	0.0264003	1.1212	1.06996	0.00677845	0.0992686	0.0045487	0.109169	0.000356761	0.215305
71.0675		34.2857		90	95.7143	90	60	78.5714	22.8571	66.6667	92.8571	54.8255	49.083			1	3	2.9031	16.6	0.696164	0	5	0.278041	897.405	0.778443	3.66993	0.88968	34.0303	0.0166815	0	0.0418149	0.4496	1.55248	0.0262456	0.112544	0.0427046	0.00756228	0	0.0502669
80.3628	27.0153	55.4945	64.4869	39.5409	90.3714	98.75	59.7561	71.4286	14.44		86.5803	50.5078	56.9017	6.8917	61.7816	1	3	2.9031	16.6	0.696164	1	5	0.168445	1109.61	0	0.71237	0.127109	5.73528	0.564532	0.376076	0.0408426	1.7898	0.85309	0.0103922	0.0607889	0.0171528	0.00162029	0.0392781	0.374958
85.5409	0	13.2417	77.5635	55.6091	94.4232	16.6667	71.4286	57.1429	35.6164	66.6667	2.11792	32.4257	56.1644			1	1	2.9031	16.6	0.696164	0	4	0.752848	1894.3	0	0.110397	0.501806	0.903252	0.282818	0.291048	0.0425532	0.4982	0.543668	0.00903252	0.0832999	0.00682457	0.000401445	0	0.123043
97.5195	60	71.4286	75.7143	62.8571	95.7143	98.5714	96.6667	95.7143	57.1429	100	95.7143	58.3639	54.0961	5.17241	67.9487	1	7	2.9031	16.6	0.696164	1	3	0.18236	1141.39	0.110375	2.23383	0.28769	4.11469	0.427522	0.573252	0.0483512	1.0341	0.736422	0.0250459	0.0837443	0.00705928	0.000967024	0.00560874	0.511363
74.2306	24.1379	54.2857	65.7143	90	94.2857	93.1034	94.2857	95.7143	54.2857		94.2857	54.8255	53.2449	0	38.8889	1	11	2.9031	16.6	0.696164	0	4	0.92678	1388.03	0.921053	1.27974	0.189591	5.68774	0.0953645	0.0627548	0.0295763	1.0549	0.371449	0.00843682	0.0816191	0.0174424	0.00597213	0.000379183	0.0554555
97.2773	56.5217	83.6274	74.4158	59.5	99.5571	86.2069	90	57.5	34.8748	60	69.1687	67.3697	57.933	6.6313	69.0173	1	4	2.9031	16.6	0.696164	0	2	0.206237	1168.41	0.148352	2.48452	0.646602	3.94232	0.718708	0.426444	0.015205	1.2759	0.909716	0.00666196	0.0652089	0.00768085	0.000470256	0.0589388	0.309899
91.1755	43.5696	46.8671	52.8996	36.3287	98.2532	90.678	76	59.375	23.601	100	96.8092	61.4035	65.5217	6.32479	61.2338	1	7	2.9031	16.6	0.696164	0	5	0.422951	1121.5	0.109329	0.786378	0.0487424	4.39657	0.536492	0.348931	0.0390589	1.5387	0.609499	0.0114382	0.0830571	0.0103334	0.000649899	0.0377591	0.311497
82.6357	60	24.5796	44.2857	60	64.2857	41.0714	60	0	7.14286	100	28.5714	74.0741	40.5702	7.14286	78.9474	1	2	2.9031	16.6	0.696164	0	3	0.553285	2764.29	0	0.679995	0	5.54876	0.0125119	0.0482796	0.0149599	0.7353	0.320968	0.00163199	0.0228478	0.00285598	0.0134639	0.00190398	0.0922073
95.374	62.963	19.9203	92.1182	16.2892	45.3156	90.9091	28.5714	50	24.6063	50	43.5773	67.8515	43.038	0	51.8519	1	7	2.9031	16.6	0.696164	0	3	0.684796	1098.42	0	0.07724	0.623069	1.08136	0.118435	0.186406	0.0764161	0.971	0.840931	0.0195675	0.207415	0.0188465	0.00319258	0.00144181	0.228836
81.1967	60	83.4845	66.5953	59.4608	68.6546	77.8846	83.2669	57.7465	49.8215	91.6667	61.1111	66.6667	54.4366		0	1	4	2.9031	16.6	0.696164	0	4	0.0332238	1330.18	0.527483	1.58402	1.07293	10.4611	0.106351	0.0434247	0.0283457	1.3794	1.7494	0.00884442	0.0730752	0.0106568	0.313615	0	0.26381
43.8913	15.7618	33.3142	24.7265	47.2031	70.7135	94.7891	84.0617	43.5	18.2451	66.6667	53.6885	65.6002	51.4975	15.9459	45.9936	0	10	1.35269	17.4	0.361575	1	3	0.112465	1095.62	0.867047	0.940941	0.109571	0.616337	0.0386512	0.42393	0.123377	3.6506	0.557233	0.0528406	0.101326	0.0605654	0.000849175	0.0100805	0.412371
99.0427	42.2222	55.7143	72.8571	95.7143	94.2857	97.1429	95.7143	94.2857	55.7143	40	97.1429	67.1429	67.1429	2.64901	62.5	0	11	2.26512	31.2	0.934355	1	5	0.48152	1349.35	1.28437	1.08666	0.464882	10.578	0.397978	0.0899159	0.0876303	2.5813	0.743208	0.041297	0.283346	0.0114671	0.000813544	0.0116221	0.0380816
67.132	18.3333	67.1429	74.5273	82.509	95.7654	95.0617	92.4528	89.3617	58.5714	100	90.431	70	70	4.34783	65.3061	0	4	2.7927	17.1	0.52623	1	5	0.46786	1015.72	0.348259	0.489812	0.979624	4.89812	0.0865987	0.242163	0.0964929	1.0208	0.706724	0.0192986	0.12598	0.0300745	0.000489812	0.00225313	0.139205
50.6841	20.5945	55.7253	49.5656	93.62	92.6532	87.8641	83.7696	78.4666	31.8629		93.6594	64.497	61.3148	8.60215	72.6688	0	7	1.46623	16.3	0.27564	0	4	0.27386	1604.67	0.344848	0	0.310647	3.39162	1	0.25271	0.0621672	2.6477	0.509458	0.0277599	0.138346	0.0514786	0.000566529	0.0139366	0.24391
69.3499	74.4681	68.8812	88.3495	23.7146	67.0624	94.0109	66.0112	45.0228	4.60489	50	83.2762	62.8305	48.3548	14.2857	51.5152	1	10	2.90562	20.1	0.587053	0	7	0.355554	1392.83	0.723208	0.59004	0.657305	3.77626	0.00160491	0.239226	0.0784989	2.1185	0.507503	0.0316262	0.130847	0.0420581	0.000849658	0.000660845	0.0904414
44.2362		29.6247	0	49.0066	65.678	90	71.4286	62.069	9.53058	100	5.25176	53.6842	42.4028		100	1	2	2.90562	20.1	0.587053	0	1	0.325617	483.25	0.5	0	0	19.3999	0.0491464	0.054837	0.0605277	0.1933	1.16133	0.0186239	0.0900155	0.0336265	0.155717	0	0.125194
89.4892	14.8148	34.9981	68.4443	49.3362	89.8908	73.8462	68.3453	52.2244	35.4656		62.283	50.9549	71.9042	7.85124	68.894	0	12	1.45812	23.2	0.818805	1	4	0.252739	1037.27	1.1523	0.418619	0.606061	1.49953	0.0263043	0.287723	0.144267	1.6005	0.653414	0.0311153	0.162699	0.0380506	0.000437363	0.0151203	0.300094
86.5472	0	18.7728	44.2857	58.5714	73.0802	58.8235	75.7576	48.7179	2.09391		63.8027	54.2504	51.9231	33.3333	60	0	10	0.656771	26.2	0.876264	0	3	0.677419	1108.88		3.05136	1.00453	9.33535	0.00770393	0.180967	0.134894	0.662	1.06329	0.0120846	0.12855	0.00558912	0.000302115	0.000453172	0.154381
47.4466	2.85714	29.817	24.2857	42.2173	60.3505	95.7143	88.9535	81.5476	8.33006		94.7245	55.0042	65.4537	11.9048	93.6508	0	4	1.22393	15.9	0.347878	1	2	0.37803	1236.96	0.217391	0.716862	0	1.56785	0.271575	0.325224	0.0533716	1.0811	0.593639	0.030062	0.104708	0.0605864	0.000277495	0.00388493	0.0183147
62.3306	35.1351	34.2857	76.2551	55.9147	82.8571	94.9153	87.5969	77.2595	24.2857		78.5714	68.7551	62.3997	9.52381	54.2056	1	3	4.15654	18.9	0.458354	0	1	0.475727	1045.7	1.46122	2.46091	0	5.2927	0.0471131	0.157277	0.0807939	0.9976	0.584341	0.00912189	0.131616	0.0190457	0.00360866	0.00631516	0.261628
77.0261	19.0299	48.3352	72.3344	81.4207	96.0125	94.5255	84.507	90.2256	22.7039	83.3333	87.6528	60.251	58.0853	9.27835	84.6154	1	16	4.15654	18.9	0.458354	1	3	0.537724	2376.53	1.06315	0.743605	0.930002	1.88578	0.0729328	0.382867	0.0725362	2.5215	0.545597	0.0114218	0.0770177	0.00741622	0.000872497	0.0037676	0.272378
71.3814	42.1379	55.7729	69.7505	35.7061	53.5668	70.4413	82.4038	78.9256	26.9878	100	67.0265	65.4729	56.496	8.33333	65.5681	1	13	3.73083	18.5	0.434309	1	6	0.0763833	998.172	1.84155	1.23674	0.470688	1.0571	0.223201	0.415242	0.0796628	5.7894	0.817648	0.0440978	0.112775	0.0257194	0.00392096	0.0218157	0.376153
58.3525	51.4286	75.7143	55.7143	67.1429	96.2391	82.8571	98.5714	90	44.2857		72.8571	40.9032	39.4525	5.60345	62.181	0	4	1.88238	17.4	0.558394	0	3	0.2498	1159.54	0.865942	1.17696	0.580669	4.42662	0.11905	0.346943	0.0907197	0.9601	0.631709	0.017394	0.0809291	0.01604	0.000416623	0.0242683	0.31705
93.8977	12.5	58.1418	68.267	65.9646	93.5148	90.625	73.7226	65.4261	41.153	0	57.9951	52.8945	56.3179	10.4308	53.5536	0	7	1.30016	24.3	0.971882	0	4	0.27448	1279.22	1.61556	0	0.371185	3.29147	0.433222	0.293049	0.235841	2.7951	0.758873	0.0335587	0.213767	0.0129155	0.00057243	0.0157418	0.237058
81.2136	24.7655	54.2681	54.0225	17.5635	76.7433	56.0897	85.4054	42.8184	51.3104	50	54.7794	64.1188	57.4874	7.15789	69.6667	1	4	1.81466	9.7	0.538019	0	2	0.130556	1154.98	1.22023	0.0141243	0.335452	3.17797	0.0159605	0.469492	0.0571328	1.416	0.701583	0.0223164	0.101059	0.0163136	0.000423729	0.0329096	0.286441
59.7201	7.62332	61.4904	61.0681	28.2931	76.7031	75.1634	77.8055	76.1787	43.2548		4.98444	55.3556	51.5508	6.30473	64.4112	1	3	3.03846	10.9	0.326998	1	6	0.184395	624.384	0.0433087	0.328731	0.463511	0.938527	0.278205	0.415089	0.0889218	3.042	0.727638	0.0433925	0.0840237	0.0306049	0.000756082	0.0186719	0.418277
72.0537	41.573	72.3479	76.988	58.0039	98.9122	96.9697	68.5714	67.3469	51.1656	100	96.1167	62.5567	57.2142	6.72269	76.555	0	4	3.41914	25.4	0.403671	0	3	0.582976	1650.31	0.786151	0	0.925583	6.10268	0.203752	0.224978	0.0509688	0.8103	0.656886	0.0223374	0.138467	0.0414661	0.000617055	0.0145625	0.311366
65.2146		18.5393	0	40.4778	50	78.9474	90	50	2.84757	100	34.7464	58.7755	65.2893			0	2	3.91587	15.1	0.701312	0	1	0.176747	698.696		5.94275	0	79.2159	0.0497822	0.0286248	0.0721842	0.1607	2.1588	0.0230243	0.164904	0.033603	0.30865		0.103298
83.4641	86.6667	47.0295	30.5903	20.9093	81.3922	95.3125	70.4918	77.0833	22.0465	60	8.39087	56.8627	50.0608	7.14286	67.8571	1	1	3.91587	15.1	0.701312	0	1	0.274284	1421.29	1.64259	0	0.377876	0.702247	0.1874	0.194355	0.0480203	0.7476	0.698033	0.0317014	0.205725	0.0191279	0.00160514	0.00187266	0.282638
76.1518	42.1053	27.718	1.07143	17.8131	81.4	100	80	84.6154	4.05028		5.2751	60.3865	56.2025	0	53.8462	0	1	2.19161	17.1	0.740513	0	1	0.648271	839.159	0.970874	0	0	1.73544	0.0609333	0.248747	0.111454	0.2593	0.720537	0.00732742	0.0428076		0	0.000385654	0.123409
67.0859	22.2222	26.4271	24.5464	55.3159	72.2931	100	84	83.9623	22.7156	100	62.216	56.338	50.0615	10.6383	69.6629	0	3	2.15579	24.1	0.877838	0	2	0.557348	878.182	0.605455	0.0310559	0	0.931677	0.251553	0.311801	0.195445	0.483	0.794845	0.0242236	0.0859213	0.0279503	0.000207039	0.0115942	0.160455
50.6638	26.8293	43.3558	52.094	61.3193	84.4994	95.082	73.5294	86.25	36.3107		57.3964	63.6364	71.9336	50	73.3333	1	3	1.13783	15.6	0.358018	0	3	0.482305	1245.54	0.468691	0.761731	0.674132	1.89671	0.210999	0.255789	0.0815052	0.6564	0.577649	0.031688	0.147166	0.0443327	0.000457038	0.00182815	0.21496
20.5957	16.9492	26.3506	71.267	68.5613	95.7804	52.9412	66.1017	77.3504	21.1366		94.1362	83.4365	70.8091		81.25	0	7	1.5083	14.8	0.147511	1	3	0.331334	1183.96	1.96514	2.3471	1.2766	6.86044	0.0279297	0.234626	0.190965	1.1887	0.901028	0.040212	0.105241	0.0439976	0.000588879	0	0.1982
49.6051	12.3077	9.21717	70.3407	67.1562	69.9867	66.6667	76.0563	38.8889	5.62219		13.51	56.304	49.5255	42.8571	90	0	4	0.977364	21.1	0.384964	1	3	0.383788	1575.96	0.224719	0.641665	1.06944	1.42592	0.244831	0.275916	0.10837	0.7013	0.443405	0.0202481	0.0871239	0.0248111	0.000427777	0.000998146	0.14744
74.3309	52.8107	83.7456	100	96.8424	6.34981	86.4307	100	100	49.6571	100	67.4226	74.9392	78.4024	8.79742	55.4693	1	6	4.92698	15.7	0.398593	1	2	0.141174	959.919	0.653864	0	0.144754	1.89239	0.328014	0.631549	0.0160994	2.1243	0.727187	0.00997976	0.0387422	0.0201007	0.000564892	0.0578544	0.675893
95.2869	32.9787	62.6431	63.2576	29.1616	85.7537	89.0511	92.4051	70.6731	18.3899		82.2858	59.9732	60.298	7.5188	53.6972	1	3	2.83112	13.6	0.521432	0	1	0.320113	1327.08	0.175889	0.584512	0	3.57781	0.359866	0.132092	0.0478034	1.343	0.647693	0.0171258	0.175503	0.00848846	0.000521221	0.0294862	0.0982874
64.3324	79.5699	28.1699	50	62.5102	65.7505	95.8904	81.4433	79.3696	14.9185		57.0781	62.2505	60.1831	4.34783	51.6949	0	3	3.46325	13.4	0.460308	0	3	0.41065	1135.05	0.373206	1.21193	0.608599	4.2681	0.0830435	0.267573	0.0874697	0.9489	0.781377	0.0376225	0.171567	0.0412056	0.00179155	0.00727158	0.108968
81.2597	47.561	67.0742	83.3322	85.6825	99.5776	97.7778	78.9651	82.3964	19.638	100	63.1972	63.3822	63.1224	7.13874	67.6094	1	19	4.26907	12.2	0.506309	0	4	0.0790229	1004.04	0.80752	1.36154	0.705409	3.67228	0.337154	0.237629	0.059161	9.6398	0.909109	0.0259341	0.116195	0.0265151	0.0322102	0.0178842	0.238916
91.5341	68.5026	80.7877	75.4503	63.1088	90.1488	96.347	81.8182	93.4066	44.2867		60.9031	69.2389	68.6305	9.15354	72.0377	1	3	4.26907	12.2	0.506309	1	3	0.0837596	644.348	0.565181	1.53659	0	10.8554	0.613868	0.449132	0.0215123	1.5619	1.06823	0.0164543	0.0734362	0.00723478	0.000448172	0.0648569	0.374352
75.9883	40.9091	37.6396	60.3569	75.5246	85.818	96.875	87.6289	89.2857	36.0155		71.3477	66.5786	66.6082	6.97674	80.7453	0	5	2.19901	25.3	0.730255	1	5	0.419855	1435.23	1.60976	0.467334	1.14709	5.13123	0.0555136	0.181741	0.158705	1.0592	0.827374	0.0289841	0.170695	0.0545695	0.000188822	0.0162387	0.111216
99.1654	12.2699	73.7938	34.7711	66.707	92.2425	70.4545	82.5581	52.8678	26.7156		96.5839	63.5379	67.5691	10.3333	72.5773	1	5	1.71465	31.8	0.964483	1	4	0.318609	1202.31	0.186058	0.426312	0.703415	4.49546	0.712495	0.217803	0.140299	2.3457	0.768884	0.0305666	0.201049	0.0171377	0.000298418	0.0127894	0.116426
49.0925	25	49.0353	86.6444	71.7276	82.3593	83.75	84.6154	73.6486	28.8809	100	80.7908	63.1228	61.4027	3.50877	71.3568	1	5	3.86838	16.8	0.341935	0	6	0.152882	664.669	0.66081	0.43195	0.719917	3.23609	0.109475	0.225889	0.126705	2.1183	0.730984	0.0571213	0.138602	0.0618892	0.00179389	0.00538167	0.221734
70.0067	32.6038	71.8497	81.9111	88.1784	98.5762	86.7193	94.902	94.5853	41.7423	100	86.9992	70.029	73.8465	8.13824	77.2742	1	22	3.31935	5.8	0.394204	1	4	0.0757281	1240.47	0.529634	2.28172	0.203489	1.82776	0.247866	0.517318	0.0397448	7.5557	0.805804	0.0148497	0.0693649	0.0159482	0.000251466	0.0231084	0.412788
83.4923	35.5932	31.4211	14.0018	47.2587	56.6642	68.4211	71.4286	68.5714	5.89971		36.4222	57.4578	60.4814	2.32558	78.75	0	3	0.831739	34.4	0.944107	0	6	0.514144	1087.59	1.24812	1.72831	0.903042	5.88489	0.234532	0.252333	0.158313	0.5786	0.952789	0.0203941	0.169374	0.0136536	0.000172831	0.00743173	0.212064
17.9422	8	13.7472	28.2143	52.3142	97.8778	69.5652	86.2069	70.5882	26.8161	100	93.9454	61.5385	69.9538	28.5714	75	0	3	2.69621	15.2	0.170499	1	6	0.340569	691.863	0.650995	0.104548	0.653424	2.74438	0.0627287	0.181652	0.136174	0.3826	1.27142	0.031103	0.0867747	0.046001	0.00026137	0.00104548	0.167799
33.0775	31.8182	23.8854	50	27.8549	82.5503	77.7778	66.6667	64.2857	12.7726		68.7123	67.7419	46.0317			0	1	0.978857	12.4	0.0903485	1	5	0.591877	768.889	0.466667	1.11994	0.559971	2.42052	0.166185	0.225434	0.148844	0.1384	0.982086	0.0296243	0.0621387	0.0455202	0	0	0.091763
26.4305	16	47.2131	28.8525	28.8789	94.6265		100	80	27.027	0	55.4659	70.4433	59.5506			0	2	2.00252	18.4	0.139456	0	3	0.450421	597.929	0.295858	3.09253	0.804057	3.21623	0.0603662	0.267194	0.0677882	0.2021	1.34991	0.0173182	0.108362	0.0123701	0.000494805		0.216724
23.0408	43.1655	33.7099	23.7619	47.9862	70.5035	82.0896	72.3404	53.125	31.6387		67.0135	66.2983	57.2231	3.1746	81.4286	0	8	0	9.3	0.0776197	1	3	0.313589	814.204	0.0143184	1.80431	0.571539	0.963703	0.0534609	0.250914	0.073368	1.4216	0.849576	0.0122397	0.054094	0.0140687	0	0.00443163	0.0974958
83.3118	37.1429	59.3475	37.1429	57.1429	91.4286	86.0082	83.7209	74.2268	20.0033	100	47.1429	67.1764	65.3698	7.0239	81.6489	1	10	3.68305	9.4	0.281674	1	2	0.325222	1411.2	0	0.314714	0.345171	1.84768	0.715681	0.443483	0.0395119	4.9251	0.423031	0.0100912	0.0793893	0.00802014	0.000223346	0.0279588	0.179245
36.1123	30	38.8933	74.1379	65.0906	90.6789	95.098	88.5714	93.1507	19.3681		9.34835	50	48.1728	10	47.0588	1	1	3.68305	9.4	0.281674	0	6	0.441393	1095.28	0.461373	2.75274	0.509404	7.72923	0.0436912	0.0487853	0.0368339	0.5104	1.06716	0.0262539	0.0726881	0.0548589	0.00254702	0.0023511	0.161834
74.5846	22.8571	41.7984	52.305	65.5983	89.1841	83.7838	76.9231	85.7143	20.3088		57.0206	63.3136	74.6702	0	94.7368	1	4	3.68305	9.4	0.281674	0	4	0.604687	1576.36		0.766189	0.774427	1.18636	0.498599	0.29939	0.0395452	0.6069	0.420409	0.00840336	0.0566815	0.00494315	0	0.000494315	0.0609656
77.1757	19.8347	30	41.9321	43.4234	85.514	95.7265	69.5652	75.3425	20.4316		81.2564	60.9639	50.9183	4.54545	73.7288	0	6	2.66351	31	0.565197	1	6	0.0946039	759.803	0.881014	1.93709	2.48519	14.7852	0.0437802	0.321373	0.143188	1.4687	2.48396	0.0218561	0.105876	0.0195411	0	0.00592361	0.227344
64.1374	29.8611	44.0528	31.4577	43.3311	94.1035	91.9255	93.2692	76.6129	42.7293	100	80.5786	66.8394	57.2553	8.30769	63.9413	1	6	2.0851	11.4	0.171601	0	3	0.276055	1338.64	0.0460792	0.878676	0.451416	1.87511	0.484812	0.203092	0.0638927	1.6559	0.863871	0.0140105	0.115828	0.0115949	6.03901e-05	0.0196872	0.11764
45.8587	20.8955	56.7129	84.2831	83.9947	90.6767	99.1597	88.0829	89.9038	28.4984	100	93.2897	75.7396	71.5473	7.05882	67.7778	0	4	2.71459	12.5	0.149877	1	3	0.397758	1411.61	0.0387097	0.807434	0.529403	0.853138	0.134369	0.25716	0.0741926	1.3128	0.526108	0.0207952	0.0845521	0.0257465	0.000609385	0.00647471	0.133836
12.1637	20.5882	57.0064	82.4953	90.2194	92.9068	100	100	0	34		75.5695	71.0526	72.9299	0	75	0	1	2.71459	12.5	0.149877	0	2	0.627924	734.156		0	0	2.80269	0.0476457	0.368274	0.158072	0.1784	0.885471	0.0341928	0.0784753	0.105942	0	0.00224215	0.100897
6.42372	36.3636	47.4018	66.069	61.6014	89.2206	100	82.0513	88	41.2879		49.4153	72.5806	56.1238	14.2857	66.6667	0	6	1.85048	14.8	0.0829016	1	5	0.32083	958.447	0.38835	1.77269	2.78566	3.0389	0.00243112	0.232172	0.213331	0.4936	1.21185	0.0328201	0.0457861	0.0565235	0.000202593	0.00141815	0.0538898
66.857	40.3553	51.3065	62.2768	58.1266	71.3537	88.7931	85.7143	82.1705	21.8518		51.4907	62.6959	56.0157	6.82731	69.2308	1	8	2.01971	10.8	0.235204	1	4	0.342074	1142.89	0	0.556733	0.380466	2.86072	0.400231	0.277403	0.0525525	2.5955	0.587043	0.0161433	0.0925448	0.0305914	0.00157966	0.0190715	0.191216
7.90977	30	72.8571	64.2857	72.8571	82.8571	81.25	10	88.4615	67.1429		32.8571	77.4436	53.7543			0	2	5.4114	9.7	0.0728645	0	3	0.396687	838.537	0.690244	0.276323	1.57795	2.76323	0.0008726	0.165794	0.161431	0.3438	0.969724	0.0398487	0.0442118	0.0558464		0	0.165794
3.51267	20	37.299	60	56.1008	90.4799	95.1613	85.7143	92.3077	40.5707		65.4771	73.8462	67.9612			0	1	5.11177	13.9	0.0556768	0	1	0.404251	1002.17	0.73913	0	1.6269	1.73536	0.00694143	0.126681	0.219089	0.2305	1.358	0.110195	0.110195	0.0984816	0	0	0.321041
6.58503	34.5238	72.256	63.3136	72.7721	97.9531	96.7742	80.4878	88.7707	75.9382		69.0937	83.9442	71.8467	7.69231	93.75	0	8	4.28576	13.5	0.0497808	0	3	0.207517	880.75	1.39536	0.451132	1.60978	1.85497	0.00694911	0.17597	0.226014	1.7844	0.884787	0.0680901	0.0803631	0.0421991	0.00044833	0.000728536	0.21957
20.5219	45.1613	54.0314	87.3418	40.3366	72.6508	79.4444	86.4762	78.8246	54.8577	100	67.2076	72.8926	62.3061	3.26087	84.6995	1	9	9.03851	9.6	0.110957	1	3	0.109908	879.485	0.845455	3.29049	0.904455	2.53247	0.0963374	0.104297	0.171622	2.9023	0.96292	0.0382455	0.0676705	0.0303552	0.000964752	0.00323881	0.346794
2.84568	0	52.1396	39.7196	72.8255	77.6564	80.3922	59.4203	78.9815	64.1361		80.5013	83.8933	65.7101	0	90	0	10	2.75989	10.5	0.0600225	1	3	0.135346	963.789	0.832982	0.760885	1.8385	2.36639	0.00924712	0.145842	0.264817	1.3734	1.15508	0.0713558	0.109436	0.0429591	0.000218436	0.00072812	0.283311
4.86203	41.5179	55.5247	8.2662	35.2522	54.0541	87.5	85.5649	87.1332	56.4509		22.0395	84.0737	57.0664	20	100	0	4	4.34216	12.1	0.0532507	1	3	0.0930427	970.708	0.836308	3.14441	0	2.56435	0.00678331	0.251934	0.18036	1.5774	0.913153	0.0587042	0.0699252	0.0500824	0.000316977	0.000316977	0.270825
1.85423	66.3717	68.5714	68.5714	58.5714	92.8571	97.1429	91.4286	95.7143	68.5714		52.8571	78.2561	65.5985	7.29167	96.3576	0	7	3.97662	10.6	0.0435008	0	2	0.148192	671.126	0.734234	1.71152	0	0	0.00409423	0.189811	0.231156	1.4899	0.797337	0.0985972	0.0827572	0.0491979	0.00046983	0.0125512	0.24203
3.70896	15.625	63.8851	28.5714	44.2857	79.8897	78.4615	73.2719	83.2845	58.3333		80.9957	71.0821	67.0091	8.82353	86.2745	0	5	3.97662	10.6	0.0435008	1	3	0.232741	658.333	0.845411	1.86204	0	3.05449	0.0122913	0.126949	0.241057	0.5451	1.04552	0.0682444	0.105485	0.0533847	0.00073381	0.00623739	0.263988
3.16246	60	64.2857	70	61.4286	91.4286	84.2857	85.7143	91.4286	67.1429	100	40	85.7143	70	7.69231	100	0	8	4.13084	13.3	0.0441241	1	5	0.0790397	806.866	0.957647	1.99624	0.457305	2.55163	0.00246547	0.239866	0.229819	3.7721	0.841943	0.0695104	0.0853901	0.0551947	0.000397656	0.000715782	0.267331
6.01894	63.6364	71.4428	29.2776	31.7624	96.4506	76.087	75.641	88.9796	68.2654		2.36145	87.037	70.8625	25	90.9091	0	3	5.04239	10.8	0.0572952	1	4	0.137205	948.854	0.531966	3.43249	2.88266	1.58912	0.00177981	0.295195	0.139588	0.7866	1.2397	0.0443682	0.0554284	0.0266972	0.000508518	0.000889906	0.478642
4.36065	47.1429	54.2857	60	44.2857	90	92.8571	78.5714	81.4286	54.2857		50	68.5714	60	4.16667	85.8974	0	9	5.4058	10	0.0511749	1	6	0.0940526	777.409	0.803509	2.35392	0.418359	1.75329	0.00548554	0.196403	0.238725	2.8803	0.931733	0.0602715	0.0811374	0.0565566	0.000138874	0.00670069	0.239836
48.8885	60.6061	62.4982	79.4082	77.449	96.7804	96.0848	80.7317	91.5737	52.6168	100	64.6997	77.7199	70.4391	10.5263	76.8	0	9	2.42814	20	0.394057	1	4	0.208837	1074.36	1.09499	0	0.684541	4.06288	0.110287	0.294099	0.173068	3.1554	0.747014	0.0509603	0.111713	0.0505166	0.000982443	0.00481714	0.222571
4.08814	0	43.6898	77.6886	84.4108	96.1111	89.4737	81.8182	83.792	31.7565		67.9451	71.576	71.4049	0	100	0	2	0	13.8	0.0580378	1	2	0.360874	816.235	1.95294	1.21072	0.302681	2.88988	0.00576535	0.111127	0.182329	0.6938	0.729114	0.0823004	0.16215	0.121937	0.000576535	0.000144134	0.152494
52.9992	24.8731	49.9882	72.2775	82.4361	77.6514	94.2408	79.2308	80.1691	51.1768	100	82.838	70.4799	65.6387	12.844	86.7159	0	17	1.17316	17.6	0.390779	1	5	0.29868	931.247	1.07226	0.986075	0.635637	0.692793	0.079394	0.148881	0.173291	4.3303	0.802861	0.0581715	0.15828	0.0561855	0.000831351	0.00270189	0.178971
7.90931	7.01754	40.3233	21.3828	39.8206	95.8633	95.8678	81.0573	70.1754	37.6687		75.2494	76.6047	53.8489	0	100	0	3	4.91009	16.3	0.0479496	0	4	0.227303	841.026	0.976923	1.39736	0	3.3435	0.00945122	0.182724	0.187703	0.984	1.04905	0.0567073	0.127033	0.0751016	0.000304878	0.000609756	0.186484
86.0702	71.627	68.5714	92.8571	64.2857	95.954	99.0338	97.6744	94.8276	51.4286	100	67.1429	69.7421	61.28	5.55556	47.6923	1	10	5.34843	6	0.485474	1	3	0.281804	1182.61	0.354902	1.21035	0.793081	4.7198	0.563281	0.352548	0.0777053	1.8094	0.732464	0.0248149	0.116669	0.0211672	0.0126009	0.00198961	0.244833
39.7333	6.25	61.9075	70	91.5774	92.8231	100	84.8	92.0354	51.7784		89.0321	68.4103	61.8519	4.16667	70.2703	0	2	3.20731	18.4	0.299504	1	1	0.390108	880.519	1.15213	1.87526	0	12.1155	0.16456	0.101349	0.106405	0.4746	0.748252	0.0381374	0.202908	0.0908133	0.000842815	0.00505689	0.177623
1.36295	22.2222	28.841	33.6538	44.1026	81.2569	84.6154	67.5676	86.1111	38.2895		68.3002	79.4286	58.1667			0	2	0	13.3	0.0315884	1	5	0.404819	756.107	1.07252	3.20545	2.52398	2.65018	0.00302877	0.161535	0.317012	0.1981	1.51041	0.0752145	0.109541	0.0489652	0	0	0.108026
0.908246	7.54717	24.0844	29.1536	50.0803	97.6167	38.1679	65.7609	47.5108	24.5137		34.2146	69.5979	62.3368	6.45161	93.1507	0	15	1.24075	29.9	0.0721287	1	4	0.219998	873.682	1.40142	2.34545	0.190172	2.0285	0.000760688	0.122014	0.238704	1.9719	0.765806	0.0670419	0.161976	0.129317	0.00020285	0.00157209	0.185709
86.8082	40.3226	58.0779	72.2534	74.0962	95.2361	92.8	89.4231	92.4731	29.864		56.7691	67.7448	61.4237	4.71698	51.8868	1	3	4.00316	3.5	0.428724	1	2	0.334167	1360.48	0.77381	0.568778	0.765663	3.41267	0.560203	0.322716	0.080679	1.1428	0.580158	0.0255513	0.10028	0.0241512	0.000437522	0.00927546	0.245537
46.6992	47.1429	37.1429	54.5789	60	95.9821	90	73.6082	43.8406	44.9429	100	84.2857	68.0359	53.4037	2.85714	100	0	11	0.814797	19.8	0.401613	1	3	0.344593	981.314	1.49169	0.605132	0.403421	1.81539	0.0204938	0.237212	0.203647	1.2394	0.640526	0.052364	0.140068	0.0300952	0.000403421	0.00282395	0.190011
16.5731	0	48.0583	64.8485	44.9742	77.6527	100	58.8235	70.3704	25.9677		75.3651	67.6568	53.7071	0	91.6667	1	3	3.60033	20.3	0.160118	1	2	0.404341	841.039	1.31688	3.48981	2.31624	7.04138	0.0697962	0.101606	0.101297	0.3238	1.43432	0.0151328	0.0895615	0.0364423	0.000308833	0.00277949	0.1084
28.7764	27.0588	39.0921	32.2939	49.5673	96.5235	90.4762	73.8462	84.1176	44.0185		24.0126	73.9953	62.5488	6.06061	76.7857	0	7	4.70778	12.6	0.185285	1	5	0.253949	937.856	1.07412	0.942249	0.81155	4.06079	0.058845	0.345167	0.151976	0.8225	1.05131	0.0441337	0.116474	0.0809726	0.000121581	0.00449848	0.249483
88.4129	25.7028	66.0697	83.1661	71.7456	92.4729	96.0526	89.4737	83.2298	39.9812	0	61.5409	64.3836	59.6899	6.67447	55.7464	1	4	2.26269	7.4	0.560671	1	2	0.288646	1121.64	0.0772798	1.61913	0.754444	1.66047	0.446672	0.328235	0.0527077	1.4514	0.781652	0.0142621	0.0741353	0.0285931	0.000551192	0.0598043	0.241973
5.51153	36.8421	41.0033	51.1364	70.0084	94.1325	95.6522	99.2366	100	61.0325	100	70.9807	79.1411	74.591			0	2	1.59599	19.5	0.0328317	1	3	0.450624	522.932	1.83835	1.65349	0	8.64486	0.0416966	0.139468	0.195543	0.2782	1.08608	0.0920201	0.194105	0.196981	0.000359454	0	0.192667
12.9745	33.3333	26.6764	54.7934	61.3347	91.9147	90.2913	84.0611	88.806	34.7166		71.7529	68.6649	58.2907	66.6667	85.7143	0	5	2.89743	18.1	0.0601056	1	7	0.418313	1081.78	1.20155	2.25726	0.627015	5.87603	0.0599068	0.144536	0.13952	1.3955	0.716069	0.04622	0.138732	0.0798997	0.000214977	0.000214977	0.261698
49.5094	20	72.8294	89.0438	76.1441	84.0409	93.617	81.6667	92.1147	57.9581	100	62.6675	82.7392	71.506	12.5	73.3333	0	4	1.30389	23.1	0.61396	1	2	0.454797	1246.76	2.64865	1.08389	0.81292	3.95621	0.0030349	0.153696	0.228702	0.4613	0.891873	0.089096	0.133536	0.0613484	0.000867115	0.00195101	0.202688
47.2093	0	75.7143	97.1429	78.5714	88.5714		92.5926	94.2857	98.5714		65.7143	72.8571	85.7143	80	80	0	1	1.30389	23.1	0.61396	0	0	0.273857	1380	2.10526	0	0	2.70786	0.00343249	0.114416	0.287185	0.2622	0.569222	0.0987796	0.233791	0.0507246	0.00114416	0.00190694	0.0995423
45.8052	46.2963	41.1937	46.1476	50.6464	88.577	90.3061	81.0127	69.4268	35.1829		63.8166	70.1904	66.4358	9.09091	87.0968	0	5	4.89284	22.3	0.566805	1	3	0.338546	876.882	1.29412	1.67706	0.754679	6.57409	0.0110015	0.270611	0.166432	1.4907	0.893261	0.0409875	0.176159	0.0608439	0.00328705	0.000737908	0.140941
50.3675	50.3333	32.8819	0	22.8844	82.1782	94.3005	83.871	80.5556	10.2783		56.7667	65.8314	61.2137	0	37.5	1	3	7.06507	28.4	0.326802	1	3	0.247706	1254.67	2.17124	0.437445	0.857393	4.52318	0.364567	0.450481	0.0757655	1.143	0.566393	0.0268591	0.0821522	0.0284339	8.74891e-05	0.000437445	0.431759
16.271	27.5862	54.4466	47.0588	58.5535	99.2048	94.9153	93.6508	91.9355	41.5045		90.7551	71.9298	58.8517	0	88	0	2	0	22.2	0.181973	1	2	0.313157	1433.15	1.47191	1.10741	1.58761	5.77225	0.0215602	0.320659	0.0909447	0.5102	0.869126	0.0213642	0.0666405	0.0305762	0.000196002	0.00196002	0.318895
49.9844	28.9053	43.7661	68.4573	40.6897	66.0386	88.2507	79.661	74.3119	36.3662	100	17.9639	58.4709	51.8023	11.9481	67.1667	1	8	6.04648	17.8	0.367401	1	4	0.202111	950.604	0.866119	1.3194	0.678768	1.99309	0.0234391	0.486933	0.0585723	1.9668	0.807496	0.0217612	0.0844519	0.0465731	0.000966036	0.0193716	0.56142
79.3745	43.6123	42.2988	61.1575	21.9709	71.3282	94.403	84.4569	79.0251	38.0053	50	55.4841	64.8497	46.3287	4.65116	29.9213	1	17	2.80489	14.7	0.55978	1	3	0.516927	1111.5	1.20393	0.0928423	0.287369	4.90738	0.123613	0.20443	0.0942128	2.2619	0.59179	0.0521685	0.162386	0.0534064	0.0205137	0.00190106	0.288563
81.9892	33.9623	34.2857	76.9114	55.8297	84.9967	96.5517	85.8824	55.102	20.8715		86.5979	67.2789	62.5481	31.25	56.25	1	7	2.57212	18.2	0.618013	0	3	0.527295	1489.03	1.91274	0.415776	0.789974	1.86505	0.0263721	0.24313	0.0722262	1.2627	0.634714	0.0216203	0.116496	0.0404688	0.00277184	0.00126713	0.227291
76.0257	50	50	37.1429	68.5714	90.9977	97.2222	78	88.189	17.1429		88.5714	66.0693	60.5672			1	6	5.13062	26.2	0.593722	1	5	0.511695	952.174	0.144928	5.81846	0.795627	7.49274	0.236474	0.0289193	0.0547945	0.7227	0.772885	0.0301647	0.118445	0.0304414	0.00262903		0.128131
84.4713	31.7647	30.0579	47.4674	27.5245	69.0128	91.5	83.0435	77.8547	16.6923	100	73.787	56.3525	48.2818		100	1	6	5.13062	26.2	0.593722	0	3	0.611192	791.824	0.352941	1.11433	0.928609	2.22866	0.0517049	0.135651	0.0937523	1.3461	0.630508	0.0342471	0.145457	0.038853	0.024961	0	0.208454
56.9648	23.0769	57.0521	69.2724	71.3648	78.8123	53.9007	73.6842	98.6486	53.75		64.6726	69.2241	55.0294	25	71.4286	1	3	4.71603	22.3	0.409502	1	5	0.340658	1380.53	1.19322	1.70406	1.59188	5.65171	0.144872	0.223077	0.0913462	0.936	0.775894	0.0247863	0.120406	0.0363248	0.000854701	0.00042735	0.275214
81.271	48.6239	66.7925	91.4196	97.9553	98.5357	89.9371	86.911	93.5096	82.411		79.3512	68.9708	75.1441	4.82625	87.3754	0	5	2.59902	19.5	0.655422	1	5	0.132583	1511.36	0.547235	0.286611	1.09316	4.04713	0.565503	0.391145	0.0679514	3.4716	1.38182	0.0166494	0.0653301	0.0197891	2.88052e-05	0.0145754	0.452471
56.6928	13.8462	62.2832	44.0244	45.5777	89.9231	72.2543	85.5513	75.9868	50.3217	0	42.0024	66.8159	60.4015	4.5738	81.0909	0	9	5.82934	11.5	0.318518	1	4	0.186164	1385.9	0.278101	3.28614	0.85999	2.28806	0.433211	0.365216	0.0589407	2.8605	1.21465	0.0192274	0.0619472	0.0123755	0.000209754	0.01699	0.542982
12.5279	45.3947	61.8732	62.1802	58.9557	94.7566	91.7722	72.2222	83.7607	68.368		73.3958	88.9655	77.679	3.37838	80.303	0	1	4.55947	15.3	0.168111	1	3	0.116171	655.691	0.458365	0.343703	0	1.74764	0.00163113	0.180939	0.259816	0.8583	0.81895	0.0616335	0.0958872	0.0347198	0.00291273	0.0165443	0.272981
17.4988	7.36842	43.961	49.535	50.4577	88.4104	85.9244	73.7463	72.4656	36.5607	100	68.3988	70.63	70.5616	7.72443	84.3882	1	9	3.18562	16.3	0.159405	0	3	0.151752	1295	0.30505	0.645451	0.645451	1.6575	0.0723451	0.226551	0.0716041	2.5641	0.8102	0.034866	0.0806911	0.048321	0.001911	0.018642	0.670255
71.0088	22.252	40.6342	74.9045	77.4146	80.2953	91.0638	81.0496	83.1933	24.7743	100	54.8717	20.9949	56.4052	3.39806	80.3483	1	12	1.22005	14.9	0.592846	1	6	0.206417	1497.11	0.457215	2.46381	1.11184	2.17127	0.341416	0.314665	0.0726461	2.9568	1.00083	0.0146442	0.108327	0.0131223	0.000642587	0.0139678	0.524587
60.0925	38.6534	68.9616	80.4274	66.829	98.7166	83.7838	83.3333	87.8641	49.4025		92.1234	68.0381	67.4378	5.49242	88.0473	0	3	2.29833	16.1	0.4546	1	4	0.165489	1479.69	0.478534	0.582054	1.34456	4.35567	0.207522	0.34396	0.0765339	2.8262	1.12109	0.0238483	0.0757908	0.0203453	0.000247682	0.0187531	0.528342
75.1581	30.303	40.6948	17.8161	28.8443	92.9412	83.3333	76.6667	82.1429	28.6136	0	28.9336	68.3168	74.7059	23.0769	86.8421	0	2	2.29833	16.1	0.4546	0	1	0.325468	519.403	0.298507	0	0	6.78161	0.571839	0.364943	0.104023	0.174	1.22131	0.0270115	0.0626437	0.0275862	0	0.00747126	0.437931
86.619	71.3262	63.4367	60.1636	83.7048	97.4645	92.8934	77.2152	87.3261	62.6247	50	56.0426	84.5937	71.1655	5	89.4737	1	8	5.88845	9.3	0.389223	1	5	0.0645513	1097.63	0.518319	0.859022	2.08538	10.8548	0.545127	0.219844	0.181982	3.0558	1.49756	0.0272924	0.0793573	0.0127953	0.000392696	0.00654493	0.563682
52.3026	32.9747	48.8302	93.3088	97.6242	99.2651	99.5849	84.0655	89.3736	44.0233	65.3846	95.9575	68.9711	69.2018	5.78827	83.453	1	66	5.88845	9.3	0.389223	1	6	0.0859	1915.48	0.255767	3.13973	0.863704	5.37237	0.305732	0.297884	0.0588779	21.0894	0.882387	0.0211054	0.0670337	0.0200195	0.000896185	0.00620691	0.630388
65.8994	37.6225	48.4502	1.77633	31.3679	78.4303	91.0204	81.2044	83.0173	34.3431	100	25.2113	72.508	59.8886	6	82.0233	1	37	5.88845	9.3	0.389223	1	4	0.0912879	1274.18	0.636625	1.67187	1.43921	4.05172	0.171947	0.297826	0.0957788	7.5215	0.945138	0.0224556	0.0638835	0.0188925	0.000771123	0.00866848	0.551419
58.8547	50	30.0971	45.7143	27.0004	77.0476	88.3212	100	81.8182	27.1429	83.3333	32.2531	65.7706	63.4286	15.7895	48.4848	1	26	5.88845	9.3	0.389223	1	5	0.122351	1342.87	4.2192	5.09007	0.353745	3.15352	0.108949	0.168107	0.0434636	2.0707	1.20039	0.0141498	0.0378616	0.0178684	0.00289757	0.000917564	0.831072
89.4382	44.2308	11.4384	16.1885	31.5187	91.8562	59.0476	66.1538	74.5763	41.2991		18.5115	57.3308	67.069	13.7255	84.6154	1	1	5.88845	9.3	0.389223	1	5	0.211097	545.745	0.521277	3.60624	1.94932	6.62768	0.0274854	0.18577	0.0902534	0.513	2.33776	0.0288499	0.0957115	0.0214425	0.00116959	0.00974659	0.532943
69.3253	38.0351	56.918	57.7179	35.4373	94.3781	94.1479	87.84	86.9936	49.5057	76.9231	67.7625	72.8529	66.0021	9.31264	79.4041	1	16	5.88845	9.3	0.389223	1	4	0.0683728	1193.6	0.305384	1.10757	0.952151	2.67074	0.292176	0.357935	0.0553448	8.9114	0.99665	0.0218035	0.0789214	0.0185942	0.000527414	0.00500483	0.65185
58.4912	40.8163	45.8667	24.877	34.6946	85.8563	70.4156	73.3032	87.2964	38.3095	93.3333	34.4345	64.9059	53.6823	9.21053	87.7119	1	4	5.88845	9.3	0.389223	1	3	0.134029	1067.3	0.898213	1.40009	0	4.2231	0.150611	0.146908	0.0714249	1.9713	0.991649	0.021255	0.0707655	0.0215594	0.0211536	0.00771065	0.385837
30.0408	34.4988	44.1902	43.1051	64.155	95.8519	93.1034	96.8889	92.4749	47.2942		86.8761	72.5626	72.7253	1.72414	75	1	8	3.07767	10.1	0.229296	0	4	0.118799	1194.16	0	1.11953	1.07647	1.68791	0.0565277	0.280158	0.0757492	2.903	0.933278	0.0278677	0.0818808	0.024113	0.000551154	0.00199793	0.611402
23.6552	15.8333	35.0756	91.3787	95.8152	46.4282	82.9596	86.9281	84.3023	26.592	100	55.7103	60.8523	64.584	0	100	0	14	2.27078	14.7	0.161407	1	4	0.129076	1224.77	0.292696	0.975205	1.13998	1.06936	0.064924	0.204815	0.104605	2.2303	0.831772	0.0314308	0.0746985	0.0700354	0.000313859	0.000358696	0.488813
74.2078	8	39.5745	23.3831	54.0498	68.5263	100	33.3333	49.5798	29.6173		77.0248	62.3188	61.9512	0	75	0	2	4.09106	19.7	0.344852	0	5	0.192916	666.829	0.097561	0	3.109	7.31529	0.000365764	0.230797	0.178493	0.2734	2.4031	0.0405999	0.0907096	0.0358449	0	0.00475494	0.234455
49.7346	37.037	52.7458	37.7288	55.8758	76.924	71.3004	88.535	77.8013	43.3771		61.7364	63.7946	61.8159	2.47525	88.4058	0	10	4.09106	19.7	0.344852	1	5	0.234225	992.687	0.77249	1.11085	0.955917	5.23854	0.230414	0.350561	0.117341	1.7104	1.14621	0.0333255	0.0712114	0.0324485	0.000350795	0.0118101	0.518417
54.2269	58.5714	27.6949	75.7143	55.7143	83.7255	65.047	83.9335	84.005	45.6652	50	31.6737	78.5714	63.656	9.02778	81.9549	1	5	3.40759	12.1	0.323959	1	4	0.0626734	812.061	0.634409	0.871714	1.29985	3.4692	0.143954	0.288681	0.0577097	4.5313	1.19838	0.023128	0.0770419	0.0272107	0.00964403	0.00990886	0.658288
45.4619	29.096	47.736	34.5048	52.9014	80.0768	99.2604	86.9565	90.5405	27.7542	66.6667	35.0672	67.4214	50.5701	13.0435	87.9408	1	10	2.5393	8	0.291309	0	4	0.0934765	1436.16	0.366895	0.469828	1.63385	2.06926	0.23385	0.358538	0.0631882	5.4488	0.936786	0.0192703	0.0533145	0.0255653	0.00256937	0.00545074	0.638599
65.6081	23.5294	37.1429	22.8571	34.2857	95.7143	91.4286	70.3704	53.8462	31.4286		78.5714	68.8953	47.5763	5.55556	87.0968	1	1	4.46829	13.3	0.149431	1	4	0.125759	776.471		9.29609	1.12847	5.50821	0.00978535	0.282513	0.0637626	0.3168	2.38309	0.0290404	0.110795	0.0435606	0.000631313	0.00568182	0.657513
14.2855	21.5442	36.0801	38.6777	48.1282	91.3074	98.3936	90.1449	88.0275	38.6873	100	57.7659	76.032	74.767	7.53623	82.9105	1	12	4.46829	13.3	0.149431	1	5	0.0829155	1237.69	0.0849563	1.0269	0.997735	1.78046	0.0367893	0.224738	0.0712454	7.3717	1.22358	0.0176893	0.0581277	0.0301152	0.00404249	0.00466649	0.600011
9.44867	7.69231	55.9984	15.995	67.8358	80.3764	79.0323	43.0769	74.6641	59.9949		24.9876	78.6052	75.0402	12.5	94	0	11	3.60044	14.3	0.132406	0	2	0.199657	1297.04	0.426459	0.00316756	1.48559	1.75483	0.0133671	0.216535	0.195375	1.5785	0.818296	0.0373139	0.0633513	0.0295217	0.000126703	0.00202724	0.365283
29.3626	49.3333	57.9639	63.0577	57.4363	85.9441	92.8814	75.5556	80.5556	68.9766	100	94.0619	74.1636	63.7189	20	65.9091	1	6	4.33579	15.2	0.205461	1	3	0.0612218	1573.58	1.00303	4.39217	2.11069	3.89907	0.119209	0.377784	0.0698513	2.0787	1.61976	0.0326165	0.0530139	0.0223697	0.00952518	0.001347	0.662866
72.7357	70.0163	55.2903	72.0574	65.5017	89.0475	74.1201	78.6595	75.0854	59.1072	86.3636	79.8416	67.0981	58.1112	5.94136	82.3073	0	32	3.16461	18.2	0.561522	1	5	0.0890503	1115.29	0.554097	1.19672	0.877751	3.05741	0.447677	0.414907	0.0678862	14.7821	1.26486	0.0275536	0.0867198	0.0238126	0.0023339	0.017555	0.589233
72.26	46.1756	50.6001	28.2005	37.68	87.9573	90.8571	88.1481	84.434	39.0173	100	89.676	70.2339	63.5505	3.39806	78.5714	0	9	3.16461	18.2	0.561522	1	4	0.205829	1581.12	0.524636	0.386236	1.2816	11.0231	0.297007	0.316582	0.0742188	2.2784	1.01853	0.0225158	0.0801878	0.0309867	0.000438905	0.00904143	0.65129
40.8258	52.1635	48.3758	56.4619	59.9924	65.3024	97.541	69.4006	79.3388	57.6932		26.3969	26.0021	63.1872	6.51163	84.252	0	7	3.16461	18.2	0.561522	1	5	0.12015	697.167	0.468735	1.30509	0.326712	2.66625	0.117896	0.44699	0.176021	2.8542	1.14962	0.0856282	0.100694	0.0477542	0.00063065	0.00770794	0.464579
0.96425	80.9917	41.6966	14.7287	42.9882	88.9456	75.7143	76.7677	58.8068	22.0491		23.1777	32.9421	75.391		100	0	3	2.0795	22.4	0.046046	0	2	0.207595	895.794	1.01587	1.26251	0	4.20838	8.85975e-05	0.218924	0.209887	1.1287	0.608212	0.0832817	0.164437	0.167892	0.000177195	0	0.234518
30.2506	34.1743	73.52	76.5625	72.7156	89.1348	94.8758	76.8775	88.5864	41.4181		74.3551	65.1117	69.3124	7.50361	88.1748	0	6	2.2462	12.9	0.15216	0	5	0.168463	1321.62	2.02095	2.10994	0.521129	2.29985	0.0809582	0.323414	0.0868499	3.3437	0.799099	0.0325388	0.077818	0.0422885	0.00367856	0.0206956	0.467685
5.32175	38.5714	61.4286	74.2857	74.2857	94.2857	94.2857	74.2857	87.1429	51.4286	11.1111	81.4286	65.7143	61.4286	15.2324	90.7155	1	34	8.28237	21.9	0.100045	0	7	0.134461	1179.68	1.61454	0.906446	0.427785	1.59219	0.000229299	0.277236	0.11045	6.9778	0.7512	0.0387658	0.0895411	0.0837657	0.000229299	0.0144315	0.453624
0.79464	41.7323	42.695	20.6882	15.794	40.033	66.6667	83.3333	80	33.6111		15.3043	73.399	51.663	0	100	0	10	2.04471	21.8	0.0272628	1	4	0.453083	1089.87	1.173	0.387147	1.02594	2.32288	0	0.269067	0.166938	1.2915	0.52867	0.0363918	0.0665118	0.0425861	0	0.000774293	0.321796
7.66697	17.2043	57.116	53.9803	64.1854	93.6325	73.9837	67.6529	40.7231	41.0757	0	58.8673	66.4484	65.9135	10.5263	80.5714	0	17	2.36897	19.7	0.073754	0	5	0.137826	937.102	1.07521	1.44096	0.615439	2.51832	0.000969619	0.28733	0.13941	1.8564	0.931364	0.0648567	0.111129	0.0589313	0.000215471	0.00204697	0.344592
3.39347	32.0755	63.9725	85.8249	55.7172	74.2519	70.3704	75	84.0517	82.9559	66.6667	57.1613	74.2317	20.3077		75	0	12	6.80291	16	0.0681709	1	6	0.196044	648.884	1.66318	2.35357	0.900054	7.52821	0.00236432	0.229984	0.176464	0.9305	1.11626	0.0488984	0.0842558	0.0729715	0.000107469		0.295862
7.56599	20.4545	77.1429	17.1429	57.1429	90	91.5385	74.4094	90.6667	30		54.2857	75.7143	80	4.98008	77.9085	1	5	2.87259	13.2	0.0618114	0	7	0.1833	853.724	0.472428	0.859026	0.670906	2.37065	0.00179796	0.16508	0.102151	1.5017	0.870636	0.0311647	0.0815076	0.0453486	0.000399547	0.0333622	0.348871
3.61598	89.726	64.2857	95.1395	92.1669	98.2316	95.5556	99.0521	96.3265	57.7391		68.422	81.7938	95.3642	0	100	0	8	1.07999	15.2	0.100655	1	5	0.12824	810.559	0.822981	2.82567	1.02969	1.07759	0.0192529	0.308812	0.168582	1.044	1.0749	0.0546935	0.0762452	0.0211686	0.000191571	0.000287356	0.272797
4.03151	30.4348	53.4343	65.5234	45.6135	97.027	83.8095	89.272	86.5035	57.1911	50	72.2876	70.8527	62.1763	15.7895	86.1111	1	9	6.73858	16.8	0.123448	1	4	0.156011	779.234		1.63304	0.231227	2.70247	0.0016764	0.191398	0.167119	1.7299	0.983168	0.0983872	0.168622	0.0874039	0.000520261	0.00115614	0.335222
2.14817	7.43802	31.935	26.7771	24.591	95.5727	87.1429	87.3397	73.4389	27.0792	0	86.3059	68.7129	54.6812	8.69565	82.6087	0	16	1.64846	24.2	0.0215712	1	5	0.123486	916.645	0.922975	0.258367	0.208867	1.00691	0.0256918	0.261989	0.143623	2.0707	1.03753	0.0776549	0.129328	0.115661	0	0.00111074	0.423915
11.5527	0	30.4729	39.5003	68.3236	88.1487	86.747	90.3361	58.4112	30.4348		77.3867	75.3358	61.407	33.3333	71.4286	0	5	2.35097	36.3	0.11269	1	4	0.302276	801.973	0.877928	0.714945	0.0807196	2.97509	0.00276753	0.297048	0.151292	0.6504	0.930283	0.0505843	0.130996	0.101937	0	0.000461255	0.397909
10.0019	33.9181	54.2446	63.0579	49.3359	90.8947	89.375	82.8125	81.8471	72.7566	0	64.5809	68.7853	63.9234		100	0	9	2.82996	17.6	0.0703598	1	4	0.23747	948.379	0.437336	0.462065	0	1.82053	0.000184826	0.333333	0.19148	1.0821	0.867275	0.0817854	0.131966	0.0629332	9.24129e-05	0	0.388781
4.41653	1.85185	40.5084	44.9623	47.3052	90.5686	65.3333	70.1613	73.4513	38.9391	0	46.2506	64.1026	67.6142	22.2222	96.4912	0	5	3.14216	20.2	0.0955216	1	3	0.266569	946.721	0.738913	0.597084	0.376064	2.11124	0.000791713	0.147918	0.176354	1.5157	0.455694	0.0227618	0.0595764	0.033186	0	0.00376064	0.227222
4.28761	2.04082	45.6464	88.0658	82.0967	83.5522	88.8889	82.8829	82.9545	51.9409		84.6636	73.1995	64.1596			0	3	1.01432	28.2	0.0419929	1	3	0.438157	876.316	0.370066	0.938438	0.938438	9.95683	0.00713213	0.247372	0.170608	0.5328	0.793796	0.0707583	0.178491	0.0739489	0.000375375	0	0.391704
2.04869	10.5263	43.0786	41.7376	91.9305	97.7804	82.0513	87.3786	80.9524	56.5684		80.017	80.9639	66.9894	0	92.8571	0	2	6.49959	18.5	0.117079	1	3	0.360225	908.061	0.217865	0.671785	1.45753	3.85077	0.00575816	0.204415	0.173225	0.4168	0.858289	0.0791747	0.115163	0.053023	0	0.00167946	0.236804
1.60082	3.8961	38.7562	69.1352	58.0686	88.5616	78.7879	76.4706	69.0566	44.2526		64.3152	74.9235	60.93	20	100	0	9	2.24383	17.3	0.037472	0	4	0.341297	769.211	1.08586	0.794904	0.899199	0.648326	0	0.281317	0.191453	0.8869	0.763336	0.0526553	0.100237	0.075544	0	0.000563761	0.230578
2.64755	20.9677	51.6872	92.821	71.3722	99.6336	78.9474	82.2222	85.1163	54.6916		63.28	75.4513	77.389	0	100	0	8	2.12736	16.2	0.0489292	1	3	0.286319	801.012	1.20665	2.04763	0	2.57983	0.00108245	0.219376	0.241746	0.5543	1.34011	0.0737868	0.127007	0.0535811	0	0.000180408	0.232906
11.8194	41.0714	61.4938	71.357	79.7092	97.8504	84.141	90.6481	78.2193	55.0144	100	72.6611	74.4358	63.798	5.65217	75.9259	1	19	5.35642	10.8	0.0443441	1	4	0.15734	997.235	0.937699	0.994486	0.302808	1.77063	0.00771364	0.320658	0.111402	3.1373	0.703592	0.0523061	0.101425	0.0539955	0.000223122	0.00739489	0.47101
7.17677	19.2073	58.6933	29.3325	30.8128	86.5144	63.6364	85.8581	70.2387	32.2306	0	22.1093	70.4116	69.7552	4.56349	77.258	0	19	4.50386	17.4	0.12646	1	4	0.0785141	745.653	0.855599	0.942984	0	0.278295	0.0060259	0.158375	0.201753	4.3479	0.978011	0.0684468	0.104993	0.0522781	0.000390993	0.0229766	0.302031
1.06918	69.5652	41.4286	71.4286	58.3121	93.4047	81.4286	88.1944	81.0651	49.8945	0	54.2857	69.2078	61.0239		76.9231	0	12	3.9647	18.7	0.0401986	0	4	0.164568	638.811	1.21518	1.6781	0	1.20652	0.0244978	0.386453	0.154704	0.8164	0.933161	0.0548751	0.102523	0.0622244	0.000244978		0.311489
3.0706	26.2295	30.6358	40.4668	35.2677	85.7319	8.91089	69.7368	30.3887	40.9091		3.18182	64.2229	75.8389	16.6667	100	0	12	1.01266	18.2	0.0232911	1	4	0.373341	1101.42	0.979882	0.574836	0.480821	2.69689	0.00311593	0.374987	0.0951972	0.9307	0.438017	0.03492	0.0789728	0.0446975	0.000107446	0.00053723	0.326314
1.66324	5.88235	35.3118	0.21692	20.5135	77.9417	78.5124	79.9242	59.0909	44.6026		31.3238	73.6296	54.202	8	86.9565	0	1	2.81532	22.1	0.0316723	0	1	0.28038	918.322	1.68322	0.62465	0	2.70371	0.000932314	0.238486	0.178818	0.5363	0.701146	0.0699235	0.148238	0.0658214	0	0.00466157	0.408913
1.45996	8.88889	71.2814	53.1085	67.2949	90.5745	70.2703	66.3551	70.8791	61.1584		52.7405	70.4961	55.4671	0	100	0	7	1.77946	16.4	0.0375467	0	3	0.295319	823.246	0.701571	0.839481	0.794963	2.54388	0.000508776	0.174765	0.235563	0.7862	0.951335	0.077334	0.115238	0.0780972	0	0	0.227805
0.82774	40	67.1429	67.1429	67.1429	71.4286	92.8571	92.8571	91.4286	71.4286		45.7143	78.5714	75.7143	12.5	92	0	2	2.16575	15.8	0.0258446	0	2	0.373523	961.505	1.05376	1.11832	1.25811	4.16014	0	0.235294	0.18072	0.4471	0.969135	0.0527846	0.102885	0.0516663	0	0.00514426	0.228137
1.98339	37.1901	41.8651	96.9914	97.1614	99.8011	83.0508	87.144	82.2423	48.9168	100	78.0818	67.8608	74.0611	8.98876	76.087	0	62	2.23051	20.2	0.0392165	1	4	0.137936	761.132	0.666031	0.179068	0.250445	4.07724	0.0160535	0.313106	0.123018	3.9929	0.733333	0.0510907	0.0785144	0.05913	0.000150267	0.00210373	0.362268
0.62031	39.1304	51.4286	92.8571	95.7837	92.3795	94.8718	77.7778	82.2368	43.0892		77.1429	68.932	68.5714	11.7647	82.0513	0	13	2.31321	30	0.0272959	1	3	0.249016	592.105	0.928655	0.948148	0.340741	0.523457	0	0.216988	0.16158	1.0125	0.830564	0.0527407	0.127012	0.062321	9.87654e-05	0.00167901	0.350617
2.09958	4.81283	40.5126	70.9029	80.0892	89.8156	73.5294	80.3859	70.2703	46.4174	33.3333	0.314999	72.0422	71.8151			0	7	0.861178	18.1	0.029969	1	3	0.247432	824.144	1.327	0.776624	0.113418	0.661284	0.000230681	0.31634	0.158401	1.3005	0.974564	0.063514	0.116724	0.140561	0.000461361		0.342253
14.2627	19.403	42.7635	38.9937	23.5716	93.8489	84.8101	70.7602	45.2381	37.694		53.8698	79.1304	60.7167	2.22222	89.4737	0	16	2.01464	12.4	0.152777	1	5	0.160265	1414.77	0.452504	6.2809	2.03259	2.4324	0.00378441	0.374107	0.17036	1.6383	1.23233	0.0294818	0.0360129	0.0162363	0.000122078	0.00274675	0.45712
53.2041	12.5	48.3029	56.0606	56.8994	89.0672	73.2143	38.4615	76.9231	27.9826		80.1437	64.6739	53.5912	13.1579	82.9268	1	11	3.57141	9.8	0.185264	1	5	0.714048	1138.32	0.00598802	0.157812	2.30142	5.78643	0.300368	0.0310363	0.0347186	0.3802	0.702148	0.00789058	0.141504	0.00710153	0	0.0094687	0.352972
56.7226	72.8571	58.7974	71.4286	54.2857	90	97.9798	82.2581	82.8571	56.6648		47.5783	73.947	79.766	7.69231	82.9146	1	5	6.31502	10.9	0.200063	1	4	0.12331	2608.57	1.5298	1.20467	2.26032	3.46409	0.240006	0.369539	0.0713521	2.8016	1.04862	0.0228441	0.0550757	0.0127784	0.000535408	0.0115291	0.500178
60.4816	45.7143	62.6296	77.6506	60.7885	84.3916	86.0656	85.7143	68.3673	23.9316	100	90.7492	66.4011	69.1051	8	54.717	1	4	2.25944	13	0.238472	0	2	0.205359	2071.45	0.208605	1.10146	2.10536	3.31697	0.234517	0.479167	0.0336732	1.5888	0.68789	0.00415408	0.0440584	0.00597936	0.000251762	0.00774169	0.669499
27.3051	50	47.8632	82.5503	83.9254	91.9717	84.2105	100	80	39.486		88.1148	83.0986	76	9.09091	82.6087	1	3	4.60904	10.4	0.110101	1	3	0.214528	3352.38	1.42857	1.49148	3.97727	2.59233	0.0910511	0.281392	0.0852273	0.704	0.848659	0.00539773	0.0257102	0.00724432	0	0.0015625	0.694744
92.1762	70.4835	68.2218	98.424	96.5101	93.1668	85.7488	91.8478	89.0977	55.8934	100	64.3684	68.3729	58.6995	5.66038	81.5034	1	10	3.64182	19.8	0.480759	1	3	0.103563	1134.11	0.153092	3.29374	0	6.61987	0.716334	0.509611	0.0423056	3.704	0.893969	0.0100162	0.0677376	0.00642549	0.00539957	0.0171166	0.529617
94.5502	28.5714	47.1429	87.1429	50	96.8421	93.8224	71.0227	73.9437	45.7492	88.8889	66.4536	59.965	62.3597	10.5882	69.0476	1	2	3.64182	19.8	0.480759	1	4	0.144891	841.653	0.476418	1.75041	0.563531	2.09986	0.00554086	0.292469	0.0783906	1.5882	1.13592	0.026445	0.108047	0.0216597	0.0154263	0.010641	0.628384
92.2445	29.0196	37.2588	27.8947	30.5708	82.3947	94.9045	86.6667	87.3646	52.3507	100	55.9707	72.8452	61.0763	17.3333	59.0909	1	4	3.64182	19.8	0.480759	1	2	0.388903	1146.88	0.533381	1.03109	0.80815	1.93213	0.034865	0.299913	0.0452688	1.6148	0.592428	0.0216745	0.0692346	0.02892	0.000557345	0.00910329	0.708633
85.4943	6.45161	39.4256	4.84581	59.9709	81.6384	74.1697	25	52	20	0	75.5034	52.8986	72.87	3.57143	86	1	1	3.64182	19.8	0.480759	0	4	0.150073	391.187	0.726619	9.60919	0.0574713	11.2644	0.0257471	0.268966	0.0514943	0.2175	2.2237	0.022069	0.114023	0.0381609	0.00137931	0.0128736	0.594943
77.9993	8.69565	38.5714	57.377	42.8571	85.7143	93.1034	60	64.2857	31.4286	100	58.5714	58.5714	62.8571	13.0952	80.5882	1	6	3.64182	19.8	0.480759	1	3	0.20827	1494.59	0.567282	5.08871	0	25.3773	0.0483714	0.0651426	0.0516374	1.1329	1.22593	0.0153588	0.0723806	0.0274517	0.000706152	0.00714979	0.486009
16.6281	60	57.1429	47.3684	70.4016	98.9267	84	94.4444	90	35.8553		63.1681	86.0465	73.5795	18.1818	70	0	7	3.17822	12	0.088223	1	5	0.271163	2501.42	0.419929	1.3302	2.52525	4.16133	0.0877792	0.44416	0.0930431	0.7029	0.907233	0.0136577	0.0287381	0.0156495	0	0.00156495	0.500925
4.12161	0	54.6539	34.4262	45.1588	98.5022	78.5714	61.9048	57.0423	49.7297		82.7586	69.7674	70.2544		100	0	4	1.46941	9.1	0.0492386	1	4	0.279404	3707.32	1.46341	0.723684	2.73026	0.657895	0.00328947	0.412368	0.132895	0.76	0.625135	0.0203947	0.0234211	0.0123684			0.465526
37.4344	54.4304	61.548	65.4501	69.0886	94.9398	91.3333	87.5	81.8182	49.516	100	59.7122	70.3976	58.5887	8.64198	73.9437	1	6	4.14576	8	0.119625	1	2	0.152404	2422.57	0.536873	1.65906	2.03044	2.82496	0.179482	0.311294	0.0499239	1.6425	0.803138	0.0122983	0.0423744	0.0175342	0.000365297	0.00499239	0.6207
54.1022	20	56.4689	35.0894	48.7272	90.6037	87.1795	64.5161	78.6667	36.7026		92.0967	67.027	69.2098	9.52381	97.2222	1	3	2.6915	12.9	0.168785	1	1	0.263549	3049.74	0.385417	0	1.78251	2.62147	0.216549	0.53787	0.0376569	1.1711	0.612071	0.00648963	0.0461105	0.0105883	0.00478183	0.00196397	0.306293
33.9352	25	72.8571	27.1429	48.5714	87.1429	77.2727	78.2609	76.5957	48.5714		56.6352	70.3057	77.6699	13.0435	80.4348	1	2	2.94558	7.1	0.152928	1	3	0.152799	2401.1	0.578366	1.47099	3.75793	1.7514	0.1163	0.349545	0.0733658	1.0877	0.93722	0.00726303	0.0205939	0.00588398	0.000275811	0.00211455	0.633723
30.9648	23.8095	39.9029	50.3717	62.4353	95.9085	23.6842	83.0189	45.3488	31.307		47.5062	58.4507	47.5285	0	53.3333	0	4	2.06937	14.3	0.103882	1	3	0.24481	3022.14	0.130208	0.633348	2.77897	2.51616	0.206118	0.32891	0.0861698	1.1605	0.768109	0.00732443	0.0362775	0.00353296	8.61698e-05	0.00017234	0.523912
12.6436	41.9743	74.3998	20.7508	64.2849	93.0516	92.0213	63.0872	70.4783	56.8968	50	57.3973	73.511	75.5584	9.52839	82.0328	0	33	8.00197	9.8	0.0730983	1	7	0.052295	1882.58	0.698783	1.15514	2.23418	2.7758	0.034788	0.388712	0.0892112	8.9686	1.21964	0.0254555	0.0292353	0.0191669	0.000223	0.0115514	0.688502
19.1445	28.3422	31.0597	29.0429	42.7438	90.9367	88.6364	83.9216	67.8899	29.1667		73.163	53.0246	54.1918	8.94309	55.4245	0	3	3.26746	17.3	0.168653	1	3	0.0693503	508.661	0.603881	0.232601	0	1.94455	0.0322851	0.204038	0.163472	1.0748	1.32577	0.0580573	0.101879	0.0588016	0.000279122	0.0227949	0.202828
28.8035	0	42.8571	65	28.7113	65.3696	66.6667	0	41.1765	4.91803		0.549451	54.902	56.8627			0	2	3.71933	10.1	0.213632	0	0	0.927409	525	0	0	0	7.21501	0.00577201	0.038961	0.024531	0.0693	0.827942	0.025974	0.0663781	0.030303	0	0	0.0533911
[truncated: 25 more rows]
